# Supplementary material for: Patterns of item nonresponse behaviour to survey questionnaires are systematic and associated with genetic loci
Source: Nat Hum Behav. 2023 Jun 29;7(8):1371–87. doi: 10.1038/s41562-023-01632-7 (PMC10444625; doi:10.1038/s41562-023-01632-7)
Supplement: Supplementary file 4 — Supplementary Tables 1–14, each with a legend indicated in the first row of the Excel tab. [file 41562_2023_1632_MOESM4_ESM.xlsx]

## Sheet: 1. PNA Counts
Supplementary Table 1. Count of PNA for each question and grouping of questions after pruning
UK Biobank Field	Trait	Trait short name	Number of individuals choosing PNA	Proportion (N=360,628)	Short name of the group of questions after pruning
20116	Smoking status	Smoking status	1,307	0.0036	Smoking status
1239	Current tobacco smoking	Currently smoking	218	0.0006
21000	Ethnic background	Ethnicity	876	0.0024	Ethnic background
670	Type of accommodation lived in	Accommodation	192	0.0005	Type of accommodation and lenght at current address
6139	Gas or solid-fuel cooking/heating	Cooking/heating fuel	515	0.0014
699	Length of time at current address	Time at current address	593	0.0016
6142	Current employment status	Employment status	1,083	0.0030	Current employment status
6138	Qualifications	Qualifications	3,134	0.0087	Qualifications
864	Number of days/week walked 10+ minutes	Walked 10+ minutes	477	0.0013	Physical activity
884	Number of days/week of moderate physical activity 10+ minutes	Moderate physical activity	1,131	0.0031
904	Number of days/week of vigorous physical activity 10+ minutes	Vigorous physical activity	2,189	0.0061
1031	Frequency of friend/family visits	Friend/family visits	823	0.0023	Frequency of friend/family visits
6160	Leisure/social activities	Leisure/social activities	954	0.0026	Leisure/social activities
1050	Time spend outdoors in summer	Time outdoors in summer	293	0.0008	Time spent outdoors or watching TV
1060	Time spent outdoors in winter	Time outdoors in winter	313	0.0009
1070	Time spent watching television (TV)	Time watching TV	353	0.0010
1080	Time spent using computer	Time using PC	702	0.0019	Time spent using PC or driving
1090	Time spent driving	Time driving	1,132	0.0031
1100	Drive faster than motorway speed limit	Drive faster than speed limit	7,179	0.0199	Drive faster than motorway speed limit
1110	Length of mobile phone use	Mobile phone use	782	0.0022	Length of mobile phone use
1160	Sleep duration	Sleep duration	142	0.0004	Sleep quality and duration
1170	Getting up in morning	Getting up in morning	153	0.0004
1190	Nap during day	Nap during day	161	0.0004
1200	Sleeplessness / insomnia	Sleeplessness/insomnia	278	0.0008
1220	Daytime dozing / sleeping (narcolepsy)	Narcolepsy	305	0.0008
1180	Morning/evening person (chronotype)	Chronotype	816	0.0023	Morning/evening person
1210	Snoring	Snoring	4,531	0.0126	Snoring
1289	Cooked vegetable intake	Cooked vegetable intake	225	0.0006	Fruit and vegetable intake
1299	Salad / raw vegetable intake	Raw vegetable intake	222	0.0006
1309	Fresh fruit intake	Fresh fruit intake	138	0.0004
1319	Dried fruit intake	Dried fruit intake	213	0.0006
1329	Oily fish intake	Oily fish intake	118	0.0003	Diet, food and alcohol intake
1339	Non-oily fish intake	Non-oily fish intake	94	0.0003
1349	Processed meat intake	Processed meat intake	89	0.0002
1359	Poultry intake	Poultry intake	71	0.0002
1369	Beef intake	Beef intake	98	0.0003
1379	Lamb/mutton intake	Lamb/mutton intake	116	0.0003
1389	Pork intake	Pork intake	114	0.0003
1418	Milk type used	Milk type used	59	0.0002
1428	Spread type	Spread type	94	0.0003
1438	Bread intake	Bread intake	142	0.0004
1458	Cereal intake	Cereal intake	126	0.0003
1478	Salt added to food	Salt added	62	0.0002
1488	Tea intake	Tea intake	92	0.0003
1498	Coffee intake	Coffee intake	111	0.0003
1518	Hot drink temperature	Hot drinks	126	0.0003
1528	Water intake	Water intake	110	0.0003
1558	Alcohol intake frequency.	Alcohol intake	290	0.0008
1548	Variation in diet	Variation in diet	152	0.0004
6144	Never eat eggs, dairy, wheat, sugar	Never eat eggs/dairy/wheat	904	0.0025	Never eat eggs, dairy, wheat, sugar
1538	Major dietary changes in the last 5 years	Major dietary changes	722	0.0020	Major dietary changes in the last 5 years
1647	Country of birth (UK/elsewhere)	Country of birth	77	0.0002	Person-specific information: adopted, handedness, hair color
1707	Handedness (chirality/laterality)	Handedness	103	0.0003
1747	Hair colour (natural, before greying)	Hair colour	86	0.0002
1767	Adopted as a child	Adopted as a child	282	0.0008
1677	Breastfed as a baby	Breastfed as a baby	125	0.0003
1687	Comparative body size at age 10	Comparative body size	86	0.0002
1697	Comparative height size at age 10	Comparative height size	66	0.0002
1737	Childhood sunburn occasions	Childhood sunburn	219	0.0006	Childhood sunburn occasions and facial ageing
1757	Facial ageing	Facial ageing	215	0.0006
1717	Skin colour	Skin colour	218	0.0006	Skin color and ease of skin tanning
1727	Ease of skin tanning	Ease of skin tanning	250	0.0007
1920	Mood swings	Mood swings	441	0.0012	Depression/neuroticism feelings
1930	Miserableness	Miserableness	476	0.0013
1940	Irritability	Irritability	611	0.0017
1950	Sensitivity / hurt feelings	Sensitivity feelings	492	0.0014
1960	Fed-up feelings	Fed-up feelings	697	0.0019
1970	Nervous feelings	Nervous feelings	347	0.0010
1980	Worrier / anxious feelings	Anxious feelings	463	0.0013
1990	Tense / 'highly strung'	Tenseness	377	0.0010
2000	Worry too long after embarrassment	Worry feelings	408	0.0011
2010	Suffer from 'nerves'	Suffer from 'nerves'	499	0.0014
2020	Loneliness, isolation	Loneliness	707	0.0020
2030	Guilty feelings	Guilty feelings	807	0.0022
2040	Risk taking	Risk taking	386	0.0011
2050	Frequency of depressed mood in last 2 weeks	Depressed mood	1,608	0.0045	Frequency of depressed mood/unenthusiasm/tenseness
2060	Frequency of unenthusiasm / disinterest in last 2 weeks	Unenthusiasm	942	0.0026
2070	Frequency of tenseness / restlessness in last 2 weeks	Restlessness	804	0.0022
2080	Frequency of tiredness / lethargy in last 2 weeks	Tiredness	657	0.0018
2090	Seen doctor (GP) for nerves, anxiety, tension or depression	Seen GP for psychiatry	739	0.0020	Seen a psychiatrist or GP for nerves, anxiety, tension or depression
2100	Seen a psychiatrist for nerves, anxiety, tension or depression	Seen a psychiatrist	612	0.0017
2110	Able to confide	Able to confide	1,657	0.0046	Able to confide
6149	Mouth/teeth dental problems	Dental problems	840	0.0023	Mouth/teeth dental problems
2178	Overall health rating	Overall health rating	113	0.0003	Overall health status
2267	Use of sun/uv protection	Use of sun/uv protection	90	0.0002
2306	Weight change compared with 1 year ago	Weight change	121	0.0003
2316	Wheeze or whistling in the chest in last year	Wheeze in the chest	142	0.0004
2335	Chest pain or discomfort	Chest pain	307	0.0009
2345	Ever had bowel cancer screening	Bowel cancer screening	183	0.0005
2443	Diabetes diagnosed by doctor	Diabetes diagnosed	112	0.0003
2453	Cancer diagnosed by doctor	Cancer diagnosed	145	0.0004
2463	Fractured/broken bones in last 5 years	Fractured bones	71	0.0002
2473	Other serious medical condition/disability diagnosed by doctor	Medical condition diagnosed	295	0.0008
2492	Taking other prescription medications	Taking medications	180	0.0005
6154	Medication for pain relief, constipation, heartburn	Medication for pain relief	400	0.0011
2247	Hearing difficulty/problems	Hearing problems	206	0.0006
2237	Plays computer games	Plays computer games	198	0.0005
2188	Long-standing illness, disability or infirmity	Long-standing illness	527	0.0015	Long-standing illness, disability or infirmity
6146	Attendance/disability/mobility allowance	Mobility allowance	974	0.0027	Attendance/disability/mobility allowance
2207	Wears glasses or contact lenses	Wears glasses	338	0.0009	Wears glasses and eye problems
2227	Other eye problems	Eye problems	881	0.0024
2277	Frequency of solarium/sunlamp use	Frequency of solarium	581	0.0016	Frequency of solarium/sunlamp use
2296	Falls in the last year	Recent falls	670	0.0019	Falls in the last year
6145	Illness, injury, bereavement, stress in last 2 years	Illness/injury recently	1,843	0.0051	Illness, injury, bereavement, stress in last 2 years
6159	Pain type(s) experienced in last month	Pain type experienced	623	0.0017	Pain type(s) experienced in last month
6150	Vascular/heart problems diagnosed by doctor	Heart problems diagnosed	594	0.0016	Hearth and lungs problems
6152	Blood clot, DVT, bronchitis, emphysema, asthma, rhinitis, eczema, allergy diagnosed by doctor	Other diseases diagnosed	485	0.0013
6155	Vitamin and mineral supplements	Micronutrients supplements	1,435	0.0040	Vitamin and dietary supplements
6179	Mineral and other dietary supplements	Dietary supplements	663	0.0018

## Sheet: 2. IDK Counts
Supplementary Table 2. Count of IDK for each question and grouping of questions after pruning
UK Biobank Field	Trait	Trait short name	Number of individuals choosing IDK	Proportion (N=360,628)	Short name of the group of questions after pruning
21000	Ethnic background	Ethnicity	61	0.0002	Ethnic background
6139	Gas or solid-fuel cooking/heating	Cooking/heating fuel	102	0.0003	Cooking/heating system
864	Number of days/week walked 10+ minutes	Walked 10+ minutes	4,244	0.0118	Physical Activities
884	Number of days/week of moderate physical activity 10+ minutes	Moderate physical activity	15,935	0.0442
904	Number of days/week of vigorous physical activity 10+ minutes	Vigorous physical activity	14,724	0.0408
1050	Time spend outdoors in summer	Time outdoors in summer	19,151	0.0531	Time spent outdoors
1060	Time spent outdoors in winter	Time outdoors in winter	19,147	0.0531
1080	Time spent using computer	Time using PC	1,747	0.0048	Time spent driving/using PC
1090	Time spent driving	Time driving	4,002	0.0111
1100	Drive faster than motorway speed limit	Drive faster than speed limit	2,318	0.0064	Speeding on motorway
2277	Frequency of solarium/sunlamp use	Frequency of solarium	1,676	0.0046	Frequency of sunlamp use
1110	Length of mobile phone use	Mobile phone use	3,614	0.0100	Mobile phone use
1031	Frequency of friend/family visits	Friend/family visits	1,039	0.0029	Frequency of visits
1170	Getting up in morning	Friend/family visits	300	0.0008	Getting up in the morning
1220	Daytime dozing / sleeping (narcolepsy)	Narcolepsy	959	0.0027	Narcolepsy
1548	Variation in diet	Variation in diet	779	0.0022	Variation in diet
1180	Morning/evening person (chronotype)	Chronotype	37,375	0.1036	Chronotype
1210	Snoring	Snoring	20,139	0.0558	Snoring
1289	Cooked vegetable intake	Cooked vegetable intake	3,572	0.0099	Vegetables intake
1299	Salad / raw vegetable intake	Raw vegetable intake	4,124	0.0114
1309	Fresh fruit intake	Fresh fruit intake	1,157	0.0032
1319	Dried fruit intake	Dried fruit intake	3,226	0.0089
1329	Oily fish intake	Oily fish intake	1,556	0.0043	Fish/meat intake
1339	Non-oily fish intake	Non-oily fish intake	1,238	0.0034
1349	Processed meat intake	Processed meat intake	459	0.0013
1359	Poultry intake	Poultry intake	555	0.0015
1369	Beef intake	Beef intake	1,134	0.0031
1379	Lamb/mutton intake	Lamb/mutton intake	1,898	0.0053
1389	Pork intake	Pork intake	1,786	0.0050
1418	Milk type used	Milk type used	146	0.0004	Dairy type
1428	Spread type	Spread type	298	0.0008
1438	Bread intake	Bread intake	3,658	0.0101	Cereal and Coffee/Tea intake
1458	Cereal intake	Cereal intake	690	0.0019
1488	Tea intake	Tea intake	650	0.0018
1498	Coffee intake	Coffee intake	513	0.0014
1528	Water intake	Water intake	2,328	0.0065
1070	Time spent watching television (TV)	Time watching TV	2,298	0.0064	Time spent watching TV/sleeping
1160	Sleep duration	Sleep duration	1,855	0.0051
1747	Hair colour (natural, before greying)	Hair colour	659	0.0018	Hair colour
699	Length of time at current address	Time at current address	374	0.0010	Time at current address
1677	Breastfed as a baby	Breastfed as a baby	87,067	0.2414	Breastfed as a baby
1687	Comparative body size at age 10	Comparative body size	5,93	0.0164	Comparative body/height size
1697	Comparative height size at age 10	Comparative height size	5,614	0.0156
1737	Childhood sunburn occasions	Childhood sunburn	90,716	0.2516	Childhood sunburn occasions
1757	Facial ageing	Facial ageing	30,051	0.0833	Facial ageing
1717	Skin colour	Skin colour	4,266	0.0118	Skin colour
1727	Ease of skin tanning	Ease of skin tanning	6,735	0.0187	Ease of skin tanning
1920	Mood swings	Mood swings	7,964	0.0221	Mood swings
1930	Miserableness	Miserableness	5,353	0.0148
1960	Fed-up feelings	Fed-up feelings	6,546	0.0182
1950	Sensitivity / hurt feelings	Sensitivity feelings	9,691	0.0269	Sensitivity feelings
1980	Worrier / anxious feelings	Anxious feelings	8,709	0.0241	Anxious feelings
2000	Worry too long after embarrassment	Worry feelings	14,064	0.0390	Worry after embarrassment
2040	Risk taking	Risk taking	12,061	0.0334	Risk taking
1940	Irritability	Irritability	15,149	0.0420	Irritability
1970	Nervous feelings	Nervous feelings	8,831	0.0245	Nervous/tense feelings
1990	Tense / 'highly strung'	Tenseness	10,473	0.0290
2010	Suffer from 'nerves'	Suffer from 'nerves'	12,414	0.0344
2020	Loneliness, isolation	Loneliness	4,72	0.0131	Loneliness and isolation
2030	Guilty feelings	Guilty feelings	8,294	0.0230	Guilty feelings
2050	Frequency of depressed mood in last 2 weeks	Depressed mood	13,434	0.0373	Unenthusiasm/tenseness feelings
2070	Frequency of tenseness / restlessness in last 2 weeks	Restlessness	12,236	0.0339
2060	Frequency of unenthusiasm / disinterest in last 2 weeks	Unenthusiasm	10,43	0.0289
2080	Frequency of tiredness / lethargy in last 2 weeks	Tiredness	9,77	0.0271	Frequency of tiredness/lethargy
2090	Seen doctor (GP) for nerves, anxiety, tension or depression	Seen GP for psychiatry	1,579	0.0044	Seen a psychiatrist
2100	Seen a psychiatrist for nerves, anxiety, tension or depression	Seen a psychiatrist	865	0.0024
2110	Able to confide	Able to confide	8,727	0.0242	Able to confide
2178	Overall health rating	Overall health rating	1,218	0.0034	Overall health rating
2306	Weight change compared with 1 year ago	Weight change	5,759	0.0160	Weight change in last year
2316	Wheeze or whistling in the chest in last year	Wheeze in the chest	6,338	0.0176	Wheeze in the chest
2335	Chest pain or discomfort	Chest pain	3,198	0.0089	Chest pain
2345	Ever had bowel cancer screening	Bowel cancer screening	5,47	0.0152	Bowel cancer screening
2443	Diabetes diagnosed by doctor	Diabetes diagnosed	708	0.0020	Diabetes diagnosed by MD
2453	Cancer diagnosed by doctor	Cancer diagnosed	885	0.0025	Cancer diagnosed by MD
2463	Fractured/broken bones in last 5 years	Fractured bones	1,698	0.0047	Fractured/broken bones
2492	Taking other prescription medications	Taking medications	805	0.0022	Taking prescription medications
6154	Medication for pain relief, constipation, heartburn	Medication for pain relief	3,196	0.0089	Medication for pain relief
2247	Hearing difficulty/problems	Hearing problems	13,838	0.0384	Hearing difficulty/problems
2188	Long-standing illness, disability or infirmity	Long-standing illness	7,682	0.0213	Long-standing illness/infirmity
2473	Other serious medical condition/disability diagnosed by doctor	Medical condition diagnosed	6,124	0.0170	Medical conditions diagnosed
6146	Attendance/disability/mobility allowance	Mobility allowance	1,44	0.0040	Disability/mobility allowance
1767	Adopted as a child	Adopted as a child	282	0.0008	Adopted as a child
2267	Use of sun/uv protection	Use of sun/uv protection	128	0.0004	Use of UV protection

## Sheet: 3. EFA Fit
Supplementary Table 3. Fit measures for Exploratory Factor Analysis on PNA and IDK
General Factor	Factoring Method	Rotation	Number of latent factors	RMSEA	TLI	BIC	Chosen Model
PNA	OLS	Biquartimin	1	0.041	0.627	3438326
before pruning			3	0.03	0.796	1782773
			4	0.028	0.823	1513327
			5	0.027	0.843	1308209
PNA	OLS	Biquartimin	1	0.042	0.798	385223
after pruning			3	0.0303	0.895	173808
			4	0.024	0.931	105037
			5	0.0202	0.952	66764	X
General Factor	Factoring Method	Rotation	Number of latent factors	RMSEA	TLI	BIC	Chosen Model
IDK	OLS	Biquartimin	1	0.03	0.447	1053942
before pruning			3	0.023	0.668	587315
			4		Convergence not obtained
			5		Convergence not obtained
IDK	OLS	Biquartimin	1	0.019	0.727	182481
after pruning			3	0.011	0.912	43789
			4	0.01	0.927	32394	X
			5	0.009	0.943	20805
Notes: RMSEA is the Root Mean Square Error of Approximation Index, TLI is the Tucker Lewis Index, and BIC is the Bayesian Information Criterion. We used an oblique rotation, since the latent factors were correlated. Oblique rotations such as "oblimin" and "promax" gave the same results. Our factoring method choice was intended to minimize residualsm rather than maximize the likelihood function. O…
IDK (before pruning)		biquartimin		0.139	0.31	17568258
IDK (after pruning)		biquartimin		0.063	0.745	1575834
IDK (after pruning)		biquartimin		0.062	0.758	1435114
IDK (after pruning)		biquartimin		0.061	0.767	1329176
General Factor		Rotation		RMSEA	TLI	BIC
IDK (before pruning)		Varimax
		Biquartimin		0.14	0.299	18319595
IDK (before pruning)		Varimax
		Biquartimin

## Sheet: 4. Follow-up Survey
Supplementary Table 4. PNA and IDK latent factors predicting completion of a follow-up online 24-hour dietary recall questionnaire in the UKB
1 wave of invitation	Model	Covariates	Pseudo-R2	P-value	Predictors		Additional Pseudo-R2	P-value
	(a)	gwas covariates	0.0073	<2.0000e-16			-	-
	(b)	gwas covariates + health	0.0128	<2.0000e-16	health	(b)-(a)	0.0055	<2.0000e-16
Total: N=216,447	(c)	gwas covariates + eduyears	0.0242	<2.0000e-16	eduyears	(c)-(a)	0.0169	<2.0000e-16
Completed: N=69,735	(d)	gwas covariates + health + eduyears	0.0276	<2.0000e-16	health + eduyears	(d)-(a)	0.0203	<2.0000e-16
Non-Completed: N=146,712	(e)	gwas covariates + health + eduyears + PNA	0.0288	<2.0000e-16	PNA	(e)-(d)	0.0012	<2.0000e-16
	(f)	gwas covariates + health + eduyears + IDK	0.0281	2.5000e-11	IDK	(f)-(d)	0.0005	2.5000e-11
	(g)	gwas covariates + health + eduyears + PNA + IDK	0.0290	<2.0000e-16	PNA + IDK	(g)-(d)	0.0014	<2.0000e-16
4 waves of invitation	Model	Covariates	Pseudo-R2	P-value	Predictors		Additional Pseudo-R2	P-value
	(1)	gwas covariates	0.0269	<2.0000e-16			-	-
	(2)	gwas covariates + health	0.0440	<2.0000e-16	health	(2)-(1)	0.0171	<2.0000e-16
Total: N=117,059	(3)	gwas covariates + eduyears	0.0748	<2.0000e-16	eduyears	(3)-(1)	0.0479	<2.0000e-16
Completed: N=19,029	(4)	gwas covariates + health + eduyears	0.0857	<2.0000e-16	health + eduyears	(4)-(1)	0.0588	<2.0000e-16
Non-Completed: N=98,030	(5)	gwas covariates + health + eduyears + PNA	0.0884	<2.0000e-16	PNA	(5)-(4)	0.0027	<2.0000e-16
	(6)	gwas covariates + health + eduyears + IDK	0.0869	3.3600e-11	IDK	(6)-(4)	0.0012	3.3600e-11
	(7)	gwas covariates + health + eduyears + PNA + IDK	0.0891	<2.0000e-16	PNA + IDK	(7)-(4)	0.0034	<2.0000e-16
Notes: Analyses shown for the first wave of follow-up questionairre completion and for all the 4 waves follow-up questionnaire completion. Pseudo-R2 values are obtained using the McKelvey method. Additional Pseudo-R2 values refer to the increase in Pseudo-R2 beyond the other predictors in other models.

## Sheet: 5. PNA GWAS Loci
Supplementary Table 5. Independent GWAS loci for PNA factor
CHR	START	END	nSNPs	LeadSNPs	P	nearestGene	dist	func	LeadSNP Associations
4	102702364	103198082	11	rs13107325	6.6765e-10	SLC39A8	0	exonic	['Alcohol use disorder (consumption score):30336701', 'Youthful appearance (self-reported):32339537', 'Osteoarthritis:30664745', 'Diastolic blood pressure:30578418', 'Triglyceride levels:32203549', 'HDL cholesterol levels:32203549', 'Eosinophil percentage of white cells:32888494', 'Waist-to-hip ratio adjusted for BMI:31669095', 'Alcohol consumption (drinks per week):30643251', 'Systolic blood pre…
6	100953047	101273149	370	rs240769	2.6641e-09	ASCC3	0	intronic
5	19077360	19084221	5	rs375250769	8.4741e-09	RP11-124N3.3	0	ncRNA_intronic	['Neuroticism:29942085', 'Anxiety:33859377', 'Neurociticism:29500382']
9	96382100	96460883	74	rs7033146	1.1736e-08	PHF2	0	intronic
Notes: For loci with multiple lead SNPs, the SNP with the minimum p-value was selected. Columns nearestGene, dist, func, and trait_PMID reflect this single lead SNP. For lead SNPs intronic to multiple overlapping genes, all genes are listed separated by a colon. Dist: distance of variant to nearest gene; Func: functional consequence of the SNP on the gene obtained from ANNOVAR; trait_PMID: prior …

## Sheet: 6. IDK GWAS Loci
Supplementary Table 6. Independent GWAS loci for IDK factor
CHR	START	END	nSNPs	LeadSNPs	P	nearestGene	dist	func	LeadSNP Associations
6	98228405	98785796	600	rs62420371;rs9401593	1.8316e-19	RP11-436D23.1	0	ncRNA_intronic	['Household income (MTAG):31844048', 'Cognitive performance (MTAG):30038396', "Schizophrenia vs Tourette's syndrome and other tic disorders (ordinary least squares (OLS)):33686288", 'Educational attainment (years of education):27225129']
13	31700923	31941945	253	rs34286261	5.1364e-14	B3GLCT	0	intronic
9	96155812	96484560	271	rs4744246	4.5905e-13	FAM120A	0	intronic	['Body size at age 10:32376654']
2	183353283	183512726	143	rs12616229	2.0586e-12	PDE1A	0	intronic
16	28338039	29008079	419	rs12928404	4.9641e-12	ATXN2L:RP11-24N18.1	00:00:00	ncRNA_intronic	['Albumin-globulin ratio:29403010', 'Extremely high intelligence:29520040', 'Brain morphology (MOSTest):32665545', 'Pediatric autoimmune diseases:26301688', 'Hand grip strength:29691431', 'Intelligence:28530673']
15	77995949	78067633	94	rs11072664	1.8278e-11	LINGO1	0	intronic
2	174927433	175324323	208	rs73037875	2.0084e-11	OLA1	0	UTR5
1	75145662	76450969	31	rs116051875	6.8664e-11	RP11-93N20.1	50296	intergenic
2	100805996	100871361	64	rs11689199	8.3154e-11	LINC01104	4294	intergenic	['Hand grip strength:29691431', 'Leisure sedentary behaviour (television watching):32317632']
12	123447928	123932679	396	rs28768122	8.4041e-11	KMT5A	0	intronic	['Waist-to-hip ratio adjusted for BMI:31669095', 'Educational attainment (years of education):30038396']
4	103112470	103198082	5	rs35225200	1.3835e-10	SLC39A8	25309	intergenic	['Mean arterial pressure x alcohol consumption interaction (2df test):29912962', 'Anorexia nervosa, attention-deficit/hyperactivity disorder, autism spectrum disorder, bipolar disorder, major depression, obsessive-compulsive disorder, schizophrenia, or Tourette syndrome (pleiotropy):31835028', 'Cognitive ability, years of educational attainment or schizophrenia (pleiotropy):31374203', 'Autism spe…
4	14927080	15120587	108	rs966311	1.562e-10	CPEB2-DT	0	ncRNA_intronic
17	42975703	43276993	33	rs3744760;rs71369807	1.7288e-10	PLCD3	0	intronic	['Hypertension:31879980']
18	53403228	53474904	51	rs4800996	2.5232e-10	RP11-397A16.1	0	ncRNA_intronic
17	21193432	21279498	51	rs71373622	6.6164e-10	KCNJ12	10	upstream
16	30881299	31109290	128	rs7196726	8.2489e-10	ZNF646	0	exonic
8	38014429	38310910	229	rs550719839	9.191e-10	LETM2	0	intronic
14	69429386	69711200	66	rs5809410	1.0987e-09	ACTN1-DT	2601	intergenic
9	102078640	102245387	7	rs77266268	1.1945e-09	NAMA	0	ncRNA_intronic
2	142520965	142572950	58	rs372455561	2.4812e-09	LRP1B	0	intronic
1	90844019	91089379	49	rs113389356	2.6769e-09	SNORD3G	37909	intergenic
8	65437964	65702140	59	rs62521095	3.7942e-09	CYP7B1:RP11-1D12.1	00:00:00	ncRNA_intronic
4	17792869	18025484	37	rs2074974	4.3633e-09	NCAPG	0	UTR5	['Hip circumference adjusted for BMI:34021172']
1	208349087	208367614	8	rs5780440	7.0449e-09	PLXNA2	0	intronic
11	46949601	47564722	97	rs2306353	9.1788e-09	DDB2	0	intronic
7	71681895	71849677	136	rs200255567	1.4805e-08	CALN1	0	intronic
4	2961116	2961116	1	rs1263330	1.6571e-08	NOP14-AS1:NOP14	00:00:00	ncRNA_intronic
3	152927952	153014098	13	rs523309	1.6748e-08	RN7SL300P	12209	intergenic
4	34868958	34978685	126	rs13138453	2.098e-08	snoU13	32666	intergenic
16	24698903	24879963	53	rs12924246	2.2859e-08	TNRC6A	5675	intergenic
1	107488481	107489766	3	rs12125222	2.3299e-08	LINC01661	107691	intergenic
13	111988906	112056064	36	rs7331738	2.6585e-08	TEX29	48438	intergenic
1	96888201	97049974	89	rs11165658	3.662e-08	RN7SL831P	63094	intergenic
7	14661337	14742864	4	rs112906602	3.8578e-08	DGKB	0	intronic
14	28151715	28151715	1	rs1959983	4.667e-08	MIR3171HG	0	ncRNA_intronic
Notes: For loci with multiple lead SNPs, the SNP with the minimum p-value was selected. Columns nearestGene, dist, func, and trait_PMID reflect this single lead SNP. For lead SNPs intronic to multiple overlapping genes, all genes are listed separated by a colon. Dist: distance of variant to nearest gene; Func: functional consequence of the SNP on the gene obtained from ANNOVAR; trait_PMID: prior …

## Sheet: 7. Cell Type H2 Enrichment
Supplementary Table 7. Cell type heritability enrichment analysis results
		PNA			IDK
Name	Annotation Origin	Coefficient	SE	P-value	Coefficient	SE	P-value
Central Nervous System	Cell_type_groups	7.01815e-09	2.44559e-09	0.00205418	2.29865e-08	2.95478e-09	3.64291e-15
Adrenal Pancreas	Cell_type_groups	4.20956e-09	3.365e-09	0.105471	6.6339e-09	4.56967e-09	0.0732892
Hematopoietic	Cell_type_groups	2.48407e-10	2.72643e-09	0.463702	4.68796e-09	3.69686e-09	0.102383
Connective Bone	Cell_type_groups	-1.76291e-09	2.46707e-09	0.762565	-2.98972e-09	3.56618e-09	0.799083
Liver	Cell_type_groups	-1.05855e-09	2.70567e-09	0.652188	-4.92383e-09	4.32484e-09	0.872544
Kidney	Cell_type_groups	-1.58655e-09	4.4459e-09	0.6394	-8.07715e-09	6.23747e-09	0.902329
Skeletal/Muscle	Cell_type_groups	-4.637e-11	3.20554e-09	0.505771	-5.57257e-09	4.08029e-09	0.913988
Cardiovascular	Cell_type_groups	2.42316e-10	3.46216e-09	0.472101	-1.01714e-08	4.80192e-09	0.982921
Other	Cell_type_groups	-3.41552e-09	2.58329e-09	0.906942	-9.67065e-09	4.044e-09	0.991607
Gastrointestinal	Cell_type_groups	-2.21132e-09	2.49194e-09	0.812566	-1.8299e-08	3.73136e-09	1
Brain Cerebellum	GTEx_brain	2.07484e-09	7.58542e-10	0.00311618	3.21487e-09	1.17149e-09	0.00303235
Brain Cerebellar Hemisphere	GTEx_brain	1.88181e-09	7.21738e-10	0.00456247	2.76868e-09	1.14461e-09	0.00778409
Brain Frontal Cortex (BA9)	GTEx_brain	-1.27641e-10	5.43284e-10	0.592874	1.90173e-09	9.16015e-10	0.0189428
Brain Cortex	GTEx_brain	2.33087e-10	6.16177e-10	0.352612	1.59918e-09	9.54542e-10	0.0469339
Brain Anterior cingulate cortex (BA24)	GTEx_brain	-3.11565e-10	5.04956e-10	0.731387	1.13913e-09	8.2004e-10	0.0823989
Brain Putamen (basal ganglia)	GTEx_brain	-1.25055e-10	5.45097e-10	0.590728	1.80252e-09	1.43008e-09	0.103756
Brain Nucleus accumbens (basal ganglia)	GTEx_brain	-1.04122e-10	5.58103e-10	0.573999	9.67308e-10	1.2496e-09	0.219438
Brain Hippocampus	GTEx_brain	-8.06304e-10	5.44117e-10	0.930811	4.76804e-10	8.16038e-10	0.279512
Brain Caudate (basal ganglia)	GTEx_brain	-3.85064e-10	5.15251e-10	0.772568	-1.4943e-10	1.27397e-09	0.546687
Brain Spinal cord (cervical c-1)	GTEx_brain	-7.33525e-10	6.42549e-10	0.873187	-9.52153e-10	9.26053e-10	0.848068
Brain Substantia nigra	GTEx_brain	-2.44623e-10	6.62212e-10	0.644086	-1.6703e-09	9.04741e-10	0.967566
Brain Amygdala	GTEx_brain	-6.39467e-10	5.21533e-10	0.889925	-1.75282e-09	7.95894e-10	0.986179
Brain Hypothalamus	GTEx_brain	-1.7962e-10	5.88836e-10	0.619833	-2.2009e-09	8.50677e-10	0.995163
A08.186.211.730.885.287.500.Cerebral.Cortex	Multi_tissue_gene_expr	1.13183e-09	6.37921e-10	0.0380117	5.71222e-09	8.69544e-10	2.52907e-11
A08.186.211.464.Limbic.System	Multi_tissue_gene_expr	1.15193e-09	6.29842e-10	0.0337054	5.62636e-09	8.76563e-10	6.87422e-11
A08.186.211.464.405.Hippocampus	Multi_tissue_gene_expr	9.33477e-10	6.23957e-10	0.0673191	5.75115e-09	9.28472e-10	2.92884e-10
A08.186.211.464.710.225.Entorhinal.Cortex	Multi_tissue_gene_expr	9.09892e-10	6.14195e-10	0.0692449	5.41125e-09	9.11239e-10	1.43953e-09
A08.186.211.Brain	Multi_tissue_gene_expr	1.36415e-09	6.03164e-10	0.0118594	5.37862e-09	9.68022e-10	1.37774e-08
A08.186.211.730.885.287.500.571.735.Visual.Cortex	Multi_tissue_gene_expr	1.31098e-09	5.89818e-10	0.0131185	4.82641e-09	8.87487e-10	2.68977e-08
A08.186.211.132.810.428.200.Cerebellum	Multi_tissue_gene_expr	1.57735e-09	6.17012e-10	0.00528765	5.7304e-09	1.05627e-09	2.89583e-08
A08.186.211.865.428.Metencephalon	Multi_tissue_gene_expr	1.66111e-09	5.81148e-10	0.00212937	5.66118e-09	1.04738e-09	3.23872e-08
Brain_Hippocampus	Multi_tissue_gene_expr	4.96816e-10	5.69972e-10	0.191699	5.2598e-09	1.07488e-09	4.9561e-07
Brain_Frontal_Cortex_(BA9)	Multi_tissue_gene_expr	9.04662e-10	5.76537e-10	0.0583086	5.27821e-09	1.1289e-09	1.46602e-06
A08.186.211.132.Brain.Stem	Multi_tissue_gene_expr	1.81305e-09	6.58833e-10	0.00296242	4.68338e-09	1.03485e-09	3.01036e-06
Brain_Cortex	Multi_tissue_gene_expr	8.50002e-10	5.62488e-10	0.0653753	4.93184e-09	1.09898e-09	3.60037e-06
Brain_Anterior_cingulate_cortex_(BA24)	Multi_tissue_gene_expr	5.51284e-10	5.72655e-10	0.167854	5.03431e-09	1.14339e-09	5.33929e-06
Brain_Putamen_(basal_ganglia)	Multi_tissue_gene_expr	6.82846e-10	5.33341e-10	0.100217	5.3139e-09	1.21605e-09	6.21783e-06
A08.186.211.730.885.287.500.270.Frontal.Lobe	Multi_tissue_gene_expr	2.71702e-10	6.85104e-10	0.345837	4.15667e-09	9.5695e-10	7.00613e-06
Brain_Nucleus_accumbens_(basal_ganglia)	Multi_tissue_gene_expr	6.53947e-10	5.49551e-10	0.11703	4.88742e-09	1.18487e-09	1.85495e-05
Brain_Caudate_(basal_ganglia)	Multi_tissue_gene_expr	4.95676e-10	5.06904e-10	0.164074	4.80761e-09	1.21264e-09	3.67636e-05
Brain_Amygdala	Multi_tissue_gene_expr	6.20597e-10	5.62742e-10	0.135055	4.35498e-09	1.13449e-09	6.18445e-05
Brain_Cerebellar_Hemisphere	Multi_tissue_gene_expr	8.13656e-10	6.29573e-10	0.0981105	3.82734e-09	1.02697e-09	9.69487e-05
Brain_Cerebellum	Multi_tissue_gene_expr	1.53072e-09	6.90802e-10	0.0133508	4.04219e-09	1.09783e-09	0.000115715
A08.186.211.730.885.287.249.Basal.Ganglia	Multi_tissue_gene_expr	1.41553e-09	6.42912e-10	0.0138415	3.188e-09	8.72479e-10	0.000129113
Brain_Substantia_nigra	Multi_tissue_gene_expr	4.95798e-10	5.82198e-10	0.197219	4.12517e-09	1.15619e-09	0.000179935
Brain_Hypothalamus	Multi_tissue_gene_expr	7.73186e-10	5.84438e-10	0.0929248	4.00954e-09	1.14114e-09	0.00022101
A08.186.211.730.885.287.500.670.Parietal.Lobe	Multi_tissue_gene_expr	3.2379e-10	6.36129e-10	0.305376	3.35185e-09	9.85237e-10	0.000334385
A11.872.653.Neural.Stem.Cells	Multi_tissue_gene_expr	1.12757e-09	7.48635e-10	0.0660122	4.31469e-09	1.31652e-09	0.000523925
A11.118.637.555.567.562.440.Precursor.Cells..B.Lymphoid	Multi_tissue_gene_expr	5.25395e-10	7.77468e-10	0.249591	3.86365e-09	1.20653e-09	0.000681716
A15.382.490.555.567.Lymphocytes	Multi_tissue_gene_expr	1.58517e-09	8.86548e-10	0.0368862	3.68596e-09	1.17793e-09	0.000876431
A15.145.229.637.555.567.569.200.CD4.Positive.T.Lymphocytes	Multi_tissue_gene_expr	-2.43633e-10	7.75474e-10	0.623305	3.40714e-09	1.1845e-09	0.00201088
Brain_Spinal_cord_(cervical_c-1)	Multi_tissue_gene_expr	5.50271e-10	6.01174e-10	0.18001	3.17184e-09	1.15555e-09	0.00302677
A15.145.229.637.555.Leukocytes..Mononuclear	Multi_tissue_gene_expr	1.31963e-09	8.46426e-10	0.0594912	2.85036e-09	1.15035e-09	0.00660956
A11.118.637.555.567.569.T.Lymphocytes	Multi_tissue_gene_expr	-9.51035e-11	8.08185e-10	0.546838	2.88552e-09	1.22011e-09	0.00901594
A09.371.729.Retina	Multi_tissue_gene_expr	2.55336e-10	6.32487e-10	0.343216	2.55449e-09	1.08563e-09	0.00931128
A11.118.637.555.567.569.200.700.T.Lymphocytes..Regulatory	Multi_tissue_gene_expr	-4.21495e-10	6.97754e-10	0.727103	2.80371e-09	1.20633e-09	0.0100585
A08.186.211.730.885.287.249.487.Corpus.Striatum	Multi_tissue_gene_expr	1.3458e-09	6.39146e-10	0.0176183	1.99533e-09	9.43924e-10	0.0172634
A02.835.583.443.800.800.Synovial.Fluid	Multi_tissue_gene_expr	-3.38757e-10	8.47225e-10	0.655364	2.47129e-09	1.1911e-09	0.0190031
A15.382.490.555.567.537.Killer.Cells..Natural	Multi_tissue_gene_expr	-6.33552e-10	7.3668e-10	0.805108	2.00089e-09	1.08761e-09	0.0329052
A08.186.211.730.317.357.352.435.Hypothalamo.Hypophyseal.System	Multi_tissue_gene_expr	1.27359e-09	8.23675e-10	0.0610245	2.05155e-09	1.15978e-09	0.0384542
A08.186.211.730.317.357.Hypothalamus	Multi_tissue_gene_expr	1.11653e-09	7.06638e-10	0.0570461	1.97979e-09	1.22622e-09	0.0532053
A11.118.637.555.567.562.B.Lymphocytes	Multi_tissue_gene_expr	8.57314e-10	8.50042e-10	0.156594	1.60581e-09	1.13203e-09	0.078018
A15.145.Blood	Multi_tissue_gene_expr	-8.91419e-10	7.61486e-10	0.879126	1.84361e-09	1.38357e-09	0.0913474
A08.186.211.653.Mesencephalon	Multi_tissue_gene_expr	7.85634e-10	6.7253e-10	0.121368	1.14897e-09	9.47394e-10	0.112609
A15.145.229.Blood.Cells	Multi_tissue_gene_expr	-4.89696e-10	8.17693e-10	0.725372	1.5207e-09	1.29421e-09	0.119997
A15.382.520.604.800.Palatine.Tonsil	Multi_tissue_gene_expr	8.03584e-10	7.51266e-10	0.142391	1.30716e-09	1.12259e-09	0.122128
A08.186.211.730.317.Diencephalon	Multi_tissue_gene_expr	1.66908e-09	8.04644e-10	0.0190254	1.22831e-09	1.06272e-09	0.123878
A15.382.490.315.583.Neutrophils	Multi_tissue_gene_expr	-3.8172e-10	7.41015e-10	0.696769	9.15841e-10	1.13532e-09	0.209925
A15.378.316.Bone.Marrow.Cells	Multi_tissue_gene_expr	-6.35667e-11	7.14284e-10	0.535457	5.9392e-10	1.21184e-09	0.312032
A11.118.637.Leukocytes	Multi_tissue_gene_expr	-1.98959e-10	8.3564e-10	0.594095	5.33663e-10	1.26543e-09	0.336614
A15.145.300.Fetal.Blood	Multi_tissue_gene_expr	5.78963e-10	8.22572e-10	0.240765	5.00067e-10	1.21001e-09	0.339702
A11.443.Erythroid.Cells	Multi_tissue_gene_expr	7.76842e-10	7.39607e-10	0.14678	4.05036e-10	1.04374e-09	0.348985
A07.231.Blood.Vessels	Multi_tissue_gene_expr	-6.13174e-10	7.64529e-10	0.788732	4.92048e-10	1.38328e-09	0.361029
Cells_EBV-transformed_lymphocytes	Multi_tissue_gene_expr	1.27606e-09	8.4056e-10	0.0644943	3.78507e-10	1.13075e-09	0.368911
A09.371.Eye	Multi_tissue_gene_expr	-6.17357e-10	7.73619e-10	0.787568	3.13899e-10	1.33485e-09	0.407044
Heart_Left_Ventricle	Multi_tissue_gene_expr	-6.30553e-10	6.11111e-10	0.84892	2.16102e-10	1.02032e-09	0.416132
A15.145.229.637.555.567.562.725.Plasma.Cells	Multi_tissue_gene_expr	1.55031e-10	7.93775e-10	0.422576	1.64601e-10	1.14846e-09	0.443018
A06.407.071.Adrenal.Glands	Multi_tissue_gene_expr	-3.45004e-10	7.50515e-10	0.67713	9.07542e-11	1.08814e-09	0.466765
A15.382.520.604.700.Spleen	Multi_tissue_gene_expr	-1.00083e-10	8.14571e-10	0.548893	8.67838e-11	1.04269e-09	0.466834
A10.690.467.Muscle..Smooth	Multi_tissue_gene_expr	-6.49763e-10	7.76561e-10	0.798624	4.9653e-11	1.33781e-09	0.485197
A11.627.340.360.Granulocyte.Precursor.Cells	Multi_tissue_gene_expr	-1.02035e-09	7.06126e-10	0.92577	3.66069e-11	1.16559e-09	0.487473
A11.436.275.Endothelial.Cells	Multi_tissue_gene_expr	-8.92338e-10	8.0071e-10	0.867454	3.62207e-11	1.35629e-09	0.489347
Pituitary	Multi_tissue_gene_expr	2.31734e-10	6.15046e-10	0.35317	-2.01578e-11	1.01917e-09	0.50789
A02.165.Cartilage	Multi_tissue_gene_expr	8.0683e-10	6.86235e-10	0.119851	-7.83662e-11	1.0654e-09	0.529318
Spleen	Multi_tissue_gene_expr	-1.19596e-09	7.18437e-10	0.95201	-1.08649e-10	1.09665e-09	0.53946
A15.382.680.Phagocytes	Multi_tissue_gene_expr	-2.90807e-10	6.71025e-10	0.66763	-1.76389e-10	1.19655e-09	0.558598
A10.549.Lymphoid.Tissue	Multi_tissue_gene_expr	-1.68931e-09	6.83777e-10	0.993255	-1.76914e-10	9.89633e-10	0.57094
A11.620.520.Myocytes..Smooth.Muscle	Multi_tissue_gene_expr	-2.76887e-10	7.76714e-10	0.639261	-2.5169e-10	1.0553e-09	0.594254
A11.872.Stem.Cells	Multi_tissue_gene_expr	1.78394e-10	8.52141e-10	0.417088	-2.97729e-10	1.24003e-09	0.594873
A07.231.908.Veins	Multi_tissue_gene_expr	-3.91594e-10	7.4314e-10	0.700884	-3.77998e-10	1.32339e-09	0.612418
A06.407.312.782.Testis	Multi_tissue_gene_expr	-8.1812e-10	6.43244e-10	0.89829	-2.87423e-10	9.98945e-10	0.613222
Fallopian_Tube	Multi_tissue_gene_expr	4.96034e-10	6.61888e-10	0.226801	-3.67182e-10	1.18052e-09	0.622112
A15.378.316.580.Monocytes	Multi_tissue_gene_expr	-5.83939e-10	7.63372e-10	0.777849	-3.96542e-10	1.19894e-09	0.629581
A15.145.229.188.Blood.Platelets	Multi_tissue_gene_expr	-3.45311e-10	7.53498e-10	0.676623	-3.37099e-10	9.68379e-10	0.63612
A02.835.232.834.151.Cervical.Vertebrae	Multi_tissue_gene_expr	-4.4754e-10	7.78704e-10	0.717261	-4.15582e-10	1.13761e-09	0.64256
A06.407.071.140.Adrenal.Cortex	Multi_tissue_gene_expr	-8.14831e-10	7.3217e-10	0.867124	-4.04828e-10	1.06471e-09	0.64811
Heart_Atrial_Appendage	Multi_tissue_gene_expr	-8.23702e-10	6.3095e-10	0.904138	-3.74694e-10	9.82288e-10	0.648565
Cervix_Endocervix	Multi_tissue_gene_expr	-4.62443e-10	6.42845e-10	0.764043	-4.47203e-10	1.0727e-09	0.661622
A15.145.846.Serum	Multi_tissue_gene_expr	-4.87547e-10	7.39438e-10	0.745164	-5.88415e-10	1.35232e-09	0.668261
A11.329.830.Stromal.Cells	Multi_tissue_gene_expr	5.96479e-10	7.90162e-10	0.22516	-4.90624e-10	1.10669e-09	0.671235
A07.231.908.670.874.Umbilical.Veins	Multi_tissue_gene_expr	-7.95883e-10	7.2424e-10	0.864099	-5.88201e-10	1.31327e-09	0.672883
A10.615.284.473.Chorion	Multi_tissue_gene_expr	-1.99176e-11	7.90913e-10	0.510046	-4.60638e-10	1.01731e-09	0.674654
Minor_Salivary_Gland	Multi_tissue_gene_expr	-9.92678e-10	6.07363e-10	0.948913	-4.44952e-10	9.51157e-10	0.680036
Esophagus_Gastroesophageal_Junction	Multi_tissue_gene_expr	3.24132e-11	6.39632e-10	0.479792	-4.50248e-10	9.12291e-10	0.689183
A03.556.500.760.Salivary.Glands	Multi_tissue_gene_expr	-4.68759e-10	7.8825e-10	0.723972	-5.42082e-10	1.08583e-09	0.691192
Muscle_Skeletal	Multi_tissue_gene_expr	3.37353e-10	6.17093e-10	0.292299	-5.58635e-10	1.09162e-09	0.695587
A11.627.624.249.Monocyte.Macrophage.Precursor.Cells	Multi_tissue_gene_expr	-2.96939e-10	7.21317e-10	0.659707	-6.27346e-10	1.16651e-09	0.704642
A15.382.812.260.Dendritic.Cells	Multi_tissue_gene_expr	-6.58862e-12	7.39586e-10	0.503554	-6.34857e-10	1.16023e-09	0.707874
Prostate	Multi_tissue_gene_expr	1.3523e-10	7.0436e-10	0.423875	-5.92488e-10	1.07123e-09	0.709899
A10.272.497.Epidermis	Multi_tissue_gene_expr	2.7016e-10	7.89052e-10	0.36603	-6.64923e-10	1.146e-09	0.719114
A11.627.635.Myeloid.Progenitor.Cells	Multi_tissue_gene_expr	-4.99063e-10	7.6031e-10	0.744215	-6.64546e-10	1.12899e-09	0.721941
A07.231.114.Arteries	Multi_tissue_gene_expr	3.97874e-10	7.08862e-10	0.287301	-6.2071e-10	1.00399e-09	0.731792
A04.531.520.Nasal.Mucosa	Multi_tissue_gene_expr	-3.98997e-10	6.49705e-10	0.730432	-6.59969e-10	1.06227e-09	0.732793
A11.436.Epithelial.Cells	Multi_tissue_gene_expr	-7.59286e-10	7.42193e-10	0.846853	-6.9921e-10	1.10338e-09	0.736862
A10.272.Epithelium	Multi_tissue_gene_expr	3.66863e-10	6.65975e-10	0.290863	-6.88819e-10	1.04166e-09	0.745781
A03.556.875.875.Stomach	Multi_tissue_gene_expr	2.80225e-10	9.1007e-10	0.379073	-7.19944e-10	1.05777e-09	0.751946
A11.872.378.590.635.Granulocyte.Macrophage.Progenitor.Cells	Multi_tissue_gene_expr	-9.34698e-10	6.74829e-10	0.916987	-8.08353e-10	1.17495e-09	0.75427
A03.556.500.760.464.Parotid.Gland	Multi_tissue_gene_expr	-2.27181e-10	8.12414e-10	0.610122	-7.48987e-10	1.07779e-09	0.75645
A11.872.378.590.817.Megakaryocyte.Erythroid.Progenitor.Cells	Multi_tissue_gene_expr	5.8848e-10	8.09317e-10	0.233573	-7.46647e-10	1.05948e-09	0.75951
A15.382.812.522.Macrophages	Multi_tissue_gene_expr	9.12776e-11	7.21016e-10	0.44963	-8.40924e-10	1.12431e-09	0.772753
Esophagus_Muscularis	Multi_tissue_gene_expr	-2.146e-10	6.2426e-10	0.634489	-6.99781e-10	9.06018e-10	0.780052
A15.382.Immune.System	Multi_tissue_gene_expr	4.839e-10	8.24155e-10	0.278552	-8.58684e-10	1.05683e-09	0.79175
Artery_Tibial	Multi_tissue_gene_expr	-2.03699e-10	6.18565e-10	0.629039	-8.1635e-10	1.00022e-09	0.792799
Lung	Multi_tissue_gene_expr	-4.75572e-10	6.61307e-10	0.763972	-8.13864e-10	9.95251e-10	0.793249
A07.541.358.100.Atrial.Appendage	Multi_tissue_gene_expr	-3.25221e-11	5.71815e-10	0.522678	-8.8968e-10	1.05024e-09	0.801536
A02.835.583.443.800.Synovial.Membrane	Multi_tissue_gene_expr	2.7836e-10	6.78304e-10	0.340765	-9.69757e-10	1.14104e-09	0.802307
A14.549.885.Tongue	Multi_tissue_gene_expr	-4.07272e-10	6.98155e-10	0.720173	-8.97543e-10	1.03805e-09	0.806382
Colon_Sigmoid	Multi_tissue_gene_expr	5.18238e-10	6.25467e-10	0.203676	-8.26969e-10	9.46518e-10	0.808858
A05.810.890.Urinary.Bladder	Multi_tissue_gene_expr	-8.41099e-11	7.61914e-10	0.543951	-1.09657e-09	1.22568e-09	0.814516
A11.872.378.Hematopoietic.Stem.Cells	Multi_tissue_gene_expr	-1.93756e-10	7.34527e-10	0.604027	-1.03809e-09	1.13966e-09	0.818821
Uterus	Multi_tissue_gene_expr	1.02105e-11	6.62421e-10	0.493851	-1.13311e-09	1.15075e-09	0.837607
A14.549.167.Dentition	Multi_tissue_gene_expr	-5.76036e-10	7.55473e-10	0.777114	-1.12845e-09	1.13458e-09	0.840034
A11.872.190.260.Embryoid.Bodies	Multi_tissue_gene_expr	-1.19642e-09	7.22756e-10	0.951075	-1.1227e-09	1.11651e-09	0.842683
A11.436.329.Granulosa.Cells	Multi_tissue_gene_expr	4.28296e-10	7.96101e-10	0.295291	-1.0477e-09	1.02044e-09	0.847724
A05.810.453.Kidney	Multi_tissue_gene_expr	-1.21707e-09	6.64473e-10	0.966496	-1.07942e-09	1.04382e-09	0.849456
Bladder	Multi_tissue_gene_expr	5.85037e-10	6.36923e-10	0.179169	-9.19271e-10	8.87862e-10	0.849753
Artery_Aorta	Multi_tissue_gene_expr	-7.67357e-10	6.0264e-10	0.898549	-9.78827e-10	9.26721e-10	0.854568
A11.872.580.Mesenchymal.Stem.Cells	Multi_tissue_gene_expr	-8.22485e-10	7.88086e-10	0.851676	-1.17317e-09	1.10704e-09	0.855366
A10.549.400.Lymph.Nodes	Multi_tissue_gene_expr	-1.72588e-09	6.68016e-10	0.995111	-1.0674e-09	1.00179e-09	0.856673
A03.556.124.526.767.Rectum	Multi_tissue_gene_expr	1.85051e-10	7.85036e-10	0.406824	-1.11758e-09	9.88795e-10	0.870814
Artery_Coronary	Multi_tissue_gene_expr	-1.00758e-09	6.96832e-10	0.925904	-1.074e-09	9.47579e-10	0.871481
A03.556.249.249.356.668.Colon..Sigmoid	Multi_tissue_gene_expr	1.40184e-10	7.5618e-10	0.426464	-1.08033e-09	9.49445e-10	0.87241
A15.382.812.Mononuclear.Phagocyte.System	Multi_tissue_gene_expr	-2.9898e-10	7.00391e-10	0.665265	-1.42401e-09	1.24998e-09	0.872695
A03.734.414.Islets.of.Langerhans	Multi_tissue_gene_expr	-2.08961e-09	7.73528e-10	0.996548	-1.22535e-09	1.07248e-09	0.873385
A14.549.167.646.Periodontium	Multi_tissue_gene_expr	-3.76191e-10	8.2506e-10	0.675789	-1.2508e-09	1.094e-09	0.873549
A10.336.707.Prostate	Multi_tissue_gene_expr	7.54646e-10	6.76651e-10	0.132368	-1.22627e-09	1.06191e-09	0.87591
Esophagus_Mucosa	Multi_tissue_gene_expr	8.49855e-11	6.80116e-10	0.450279	-1.14799e-09	9.90999e-10	0.876653
A03.556.249.124.Ileum	Multi_tissue_gene_expr	-1.51205e-10	8.5938e-10	0.569832	-1.27426e-09	1.0633e-09	0.884621
A11.436.397.Keratinocytes	Multi_tissue_gene_expr	-8.38565e-10	7.7524e-10	0.860303	-1.37847e-09	1.14609e-09	0.885465
A10.615.550.599.Mouth.Mucosa	Multi_tissue_gene_expr	4.6506e-11	7.57934e-10	0.475537	-1.37678e-09	1.14358e-09	0.88569
A11.329.629.Osteoblasts	Multi_tissue_gene_expr	-7.04354e-10	6.90637e-10	0.846103	-1.22399e-09	1.01313e-09	0.886501
A07.541.358.Heart.Atria	Multi_tissue_gene_expr	1.72252e-10	6.06517e-10	0.388205	-1.28718e-09	1.02898e-09	0.894519
Ovary	Multi_tissue_gene_expr	1.12337e-09	6.82005e-10	0.0497626	-1.22614e-09	9.55914e-10	0.9002
A15.382.490.555.567.622.Lymphocytes..Null	Multi_tissue_gene_expr	-1.00205e-09	8.23766e-10	0.88809	-1.44396e-09	1.08879e-09	0.907614
Skin_Sun_Exposed_(Lower_leg)	Multi_tissue_gene_expr	3.38944e-10	6.642e-10	0.304919	-1.40878e-09	1.01523e-09	0.917376
A03.556.124.369.Intestinal.Mucosa	Multi_tissue_gene_expr	-1.44617e-10	7.64931e-10	0.574977	-1.48512e-09	1.05708e-09	0.919978
A14.549.Mouth	Multi_tissue_gene_expr	6.18364e-10	7.54412e-10	0.206204	-1.61203e-09	1.13916e-09	0.92148
A05.360.319.679.690.Myometrium	Multi_tissue_gene_expr	-1.95428e-10	6.47309e-10	0.618639	-1.48628e-09	1.04393e-09	0.92274
A11.382.Endocrine.Cells	Multi_tissue_gene_expr	4.4204e-10	7.66107e-10	0.281971	-1.51056e-09	1.01648e-09	0.931369
Small_Intestine_Terminal_Ileum	Multi_tissue_gene_expr	-1.01758e-09	7.02263e-10	0.926331	-1.49294e-09	1.00246e-09	0.931794
A03.556.875.Upper.Gastrointestinal.Tract	Multi_tissue_gene_expr	1.1453e-10	8.93518e-10	0.449004	-1.5841e-09	1.0615e-09	0.932193
A07.541.Heart	Multi_tissue_gene_expr	-7.56223e-10	6.10057e-10	0.892437	-1.73172e-09	1.158e-09	0.932601
Whole_Blood	Multi_tissue_gene_expr	-2.14929e-09	7.11949e-10	0.998731	-1.62581e-09	1.08441e-09	0.933097
A02.633.567.850.Quadriceps.Muscle	Multi_tissue_gene_expr	-6.08507e-10	6.70308e-10	0.818009	-1.43625e-09	9.57216e-10	0.93325
Cervix_Ectocervix	Multi_tissue_gene_expr	5.69009e-10	6.75558e-10	0.199816	-1.52906e-09	1.01304e-09	0.934398
A03.556.124.684.Intestine..Small	Multi_tissue_gene_expr	-7.71239e-10	7.83159e-10	0.837634	-1.68691e-09	1.09637e-09	0.938054
Skin_Not_Sun_Exposed_(Suprapubic)	Multi_tissue_gene_expr	1.88565e-10	6.91911e-10	0.392608	-1.53532e-09	9.88463e-10	0.939818
A10.615.789.Serous.Membrane	Multi_tissue_gene_expr	-4.06654e-10	6.71667e-10	0.727557	-1.64295e-09	1.04811e-09	0.941504
A07.541.560.Heart.Ventricles	Multi_tissue_gene_expr	-3.95866e-10	5.94295e-10	0.74733	-1.77098e-09	1.11307e-09	0.944204
Adrenal_Gland	Multi_tissue_gene_expr	2.09817e-10	6.49006e-10	0.373238	-1.615e-09	1.00318e-09	0.946287
A10.615.550.Mucous.Membrane	Multi_tissue_gene_expr	-8.12326e-10	6.90898e-10	0.880153	-1.68116e-09	1.02718e-09	0.94915
A03.556.124.Intestines	Multi_tissue_gene_expr	5.19604e-10	7.87778e-10	0.254761	-1.64287e-09	9.9679e-10	0.95034
Kidney_Cortex	Multi_tissue_gene_expr	-6.34499e-10	6.26314e-10	0.844486	-1.5118e-09	9.11241e-10	0.951448
A10.165.114.830.500.750.Subcutaneous.Fat..Abdominal	Multi_tissue_gene_expr	-3.64295e-10	6.47423e-10	0.713175	-1.74866e-09	1.03466e-09	0.954494
A03.556.Gastrointestinal.Tract	Multi_tissue_gene_expr	7.42059e-10	7.88795e-10	0.173417	-1.60636e-09	9.37319e-10	0.956716
Cells_Transformed_fibroblasts	Multi_tissue_gene_expr	-2.23704e-10	7.3291e-10	0.619903	-1.6532e-09	9.36058e-10	0.961313
A10.690.Muscles	Multi_tissue_gene_expr	-7.89686e-10	7.04933e-10	0.868692	-1.60981e-09	8.95576e-10	0.963873
A17.815.Skin	Multi_tissue_gene_expr	1.0953e-09	7.28828e-10	0.0664427	-1.97387e-09	1.06977e-09	0.967491
Stomach	Multi_tissue_gene_expr	-6.03085e-10	6.42932e-10	0.825883	-1.67525e-09	9.0646e-10	0.967708
A03.556.249.249.356.Colon	Multi_tissue_gene_expr	4.48376e-10	8.05745e-10	0.288943	-1.83608e-09	9.8247e-10	0.969178
A05.360.319.887.Vulva	Multi_tissue_gene_expr	9.85533e-10	8.64397e-10	0.127114	-1.99683e-09	1.04603e-09	0.971866
A11.436.348.Hepatocytes	Multi_tissue_gene_expr	-2.74091e-10	7.364e-10	0.64513	-2.28652e-09	1.19038e-09	0.972624
A10.615.Membranes	Multi_tissue_gene_expr	-5.17738e-10	7.18677e-10	0.764362	-2.04174e-09	1.06112e-09	0.972832
A11.329.Connective.Tissue.Cells	Multi_tissue_gene_expr	-5.95297e-10	6.13073e-10	0.834227	-1.91667e-09	9.93644e-10	0.97313
A11.329.171.Chondrocytes	Multi_tissue_gene_expr	6.36066e-10	6.51592e-10	0.16449	-2.16022e-09	1.11277e-09	0.973889
A03.556.875.500.Esophagus	Multi_tissue_gene_expr	5.62921e-10	7.20748e-10	0.217394	-1.98199e-09	9.90666e-10	0.977286
A03.734.Pancreas	Multi_tissue_gene_expr	8.40426e-11	6.7691e-10	0.450596	-1.9702e-09	9.75919e-10	0.978247
A10.165.114.830.750.Subcutaneous.Fat	Multi_tissue_gene_expr	-9.09749e-10	6.23704e-10	0.927666	-2.04287e-09	1.00694e-09	0.97876
A11.436.294.064.Glucagon.Secreting.Cells	Multi_tissue_gene_expr	-1.88652e-09	7.64047e-10	0.993228	-2.09258e-09	1.02726e-09	0.979177
Nerve_Tibial	Multi_tissue_gene_expr	-4.70624e-10	6.22623e-10	0.775137	-1.85134e-09	9.04302e-10	0.979684
Testis	Multi_tissue_gene_expr	-1.27351e-09	5.76212e-10	0.986452	-1.93997e-09	9.34444e-10	0.981056
A05.360.444.Genitalia..Male	Multi_tissue_gene_expr	5.955e-10	6.84042e-10	0.191997	-2.07774e-09	9.95446e-10	0.981567
Liver	Multi_tissue_gene_expr	-7.56933e-10	6.65568e-10	0.872288	-1.99248e-09	9.32804e-10	0.983661
A05.810.453.324.Kidney.Cortex	Multi_tissue_gene_expr	2.81005e-10	6.80989e-10	0.339934	-2.09572e-09	9.80778e-10	0.983693
A11.872.040.Adult.Stem.Cells	Multi_tissue_gene_expr	-7.69889e-10	8.17489e-10	0.826846	-2.12478e-09	9.87376e-10	0.984299
A06.407.Endocrine.Glands	Multi_tissue_gene_expr	-3.79031e-10	8.09128e-10	0.680266	-2.23411e-09	1.02669e-09	0.985223
Adipose_Subcutaneous	Multi_tissue_gene_expr	5.87278e-10	6.00876e-10	0.164193	-1.98762e-09	9.09906e-10	0.985534
A11.872.190.Embryonic.Stem.Cells	Multi_tissue_gene_expr	-1.24717e-09	7.84325e-10	0.944096	-2.28798e-09	1.03394e-09	0.986547
A11.329.114.Adipocytes	Multi_tissue_gene_expr	-4.23341e-10	6.71425e-10	0.73582	-2.1405e-09	9.45162e-10	0.988234
A05.360.319.114.373.Fallopian.Tubes	Multi_tissue_gene_expr	-4.15308e-11	7.28976e-10	0.522716	-2.45636e-09	1.08146e-09	0.988437
A11.872.700.500.Induced.Pluripotent.Stem.Cells	Multi_tissue_gene_expr	-8.27226e-10	8.36148e-10	0.838749	-2.3803e-09	1.04462e-09	0.988655
A11.329.228.Fibroblasts	Multi_tissue_gene_expr	-3.4164e-11	7.91235e-10	0.51722	-2.4277e-09	1.04575e-09	0.98987
A11.329.372.600.Macrophages..Alveolar	Multi_tissue_gene_expr	-8.67654e-10	6.44151e-10	0.911005	-2.29985e-09	9.78814e-10	0.990604
A11.497.497.600.Oocytes	Multi_tissue_gene_expr	-1.63191e-09	6.49716e-10	0.993993	-2.15871e-09	8.90178e-10	0.992346
A05.360.490.Germ.Cells	Multi_tissue_gene_expr	-1.95678e-09	6.58497e-10	0.998519	-2.22569e-09	8.9548e-10	0.993531
A05.360.319.679.Uterus	Multi_tissue_gene_expr	-1.28906e-10	6.78702e-10	0.575318	-2.45158e-09	9.51862e-10	0.994996
Colon_Transverse	Multi_tissue_gene_expr	-1.32455e-10	6.942e-10	0.57566	-2.51803e-09	9.58413e-10	0.995697
A05.360.319.679.490.Endometrium	Multi_tissue_gene_expr	4.21227e-10	6.52256e-10	0.259204	-2.5844e-09	9.78053e-10	0.995884
A05.360.319.114.630.Ovary	Multi_tissue_gene_expr	-3.0844e-10	7.56043e-10	0.658351	-2.75773e-09	1.02343e-09	0.996476
A14.724.Pharynx	Multi_tissue_gene_expr	-1.16507e-09	6.85998e-10	0.95528	-2.36161e-09	8.70271e-10	0.996673
Breast_Mammary_Tissue	Multi_tissue_gene_expr	2.96751e-12	6.50101e-10	0.498179	-2.38047e-09	8.76306e-10	0.996701
A06.407.900.Thyroid.Gland	Multi_tissue_gene_expr	-5.78481e-10	6.16704e-10	0.825883	-2.80792e-09	1.00692e-09	0.997353
A04.411.Lung	Multi_tissue_gene_expr	4.89318e-11	7.97053e-10	0.475524	-2.77681e-09	9.82026e-10	0.997655
A06.407.312.Gonads	Multi_tissue_gene_expr	-5.76937e-10	7.73344e-10	0.772175	-2.85667e-09	9.93507e-10	0.997982
Thyroid	Multi_tissue_gene_expr	-9.94729e-10	5.98442e-10	0.951763	-2.5703e-09	8.7465e-10	0.998352
A10.165.450.300.Cicatrix	Multi_tissue_gene_expr	-6.19552e-10	6.0634e-10	0.84656	-2.5125e-09	8.25461e-10	0.998832
A05.360.Genitalia	Multi_tissue_gene_expr	-9.78393e-10	7.24454e-10	0.911576	-3.26253e-09	1.05469e-09	0.99901
A10.165.450.300.425.Keloid	Multi_tissue_gene_expr	-4.28086e-10	6.65225e-10	0.740057	-2.68128e-09	8.57023e-10	0.999122
A05.360.319.Genitalia..Female	Multi_tissue_gene_expr	-1.0121e-09	6.9272e-10	0.927998	-3.28585e-09	1.01411e-09	0.999403
A07.541.510.110.Aortic.Valve	Multi_tissue_gene_expr	-5.96088e-10	5.93843e-10	0.842258	-2.96789e-09	9.14758e-10	0.999412
Pancreas	Multi_tissue_gene_expr	-1.17207e-09	5.32279e-10	0.986167	-2.83218e-09	8.70071e-10	0.999433
A03.556.249.249.209.Cecum	Multi_tissue_gene_expr	2.9048e-10	8.06448e-10	0.35935	-3.42848e-09	9.99747e-10	0.999697
Adipose_Visceral_(Omentum)	Multi_tissue_gene_expr	8.14283e-10	6.04503e-10	0.0889855	-3.45499e-09	9.74954e-10	0.999803
A03.620.Liver	Multi_tissue_gene_expr	-6.07604e-10	7.35934e-10	0.795491	-3.58555e-09	9.63178e-10	0.999901
Vagina	Multi_tissue_gene_expr	1.53642e-10	7.18645e-10	0.415354	-3.27436e-09	8.73048e-10	0.999912
A05.360.319.679.256.Cervix.Uteri	Multi_tissue_gene_expr	-1.18016e-09	7.12099e-10	0.951271	-3.91344e-09	1.02994e-09	0.999928
A14.724.557.Nasopharynx	Multi_tissue_gene_expr	-1.79221e-09	7.01167e-10	0.994706	-3.45331e-09	8.47108e-10	0.999977
A05.360.444.492.362.Foreskin	Multi_tissue_gene_expr	-3.31156e-10	7.26187e-10	0.675812	-4.1974e-09	8.86811e-10	0.999999

## Sheet: 8. Genetic Corr.
Supplementary Table 8. Genetic correlations between the PNA and IDK factors and other traits
				PNA Genetic Correlation			IDK Genetic Correlation			Difference
Trait ID	Description	Domain	Origin	rg	se	P-value	rg	se	P-value	P-value
135	Number of self-reported non-cancer illnesses	Mortality	UKB	0.33	0.0386	1.259e-17	0.3468	0.0246	3.0943e-45	0.596063
136	Number of operations, self-reported	Activities	UKB	0.1796	0.0427	2.6246e-05	0.1979	0.0304	7.2233e-11	0.655389
137	Number of treatments/medications taken	Activities	UKB	0.3233	0.0373	4.4907e-18	0.3268	0.0229	5.3114e-46	0.917518
398	Number of correct matches in round	Cognitive	UKB	-0.4613	0.0586	3.6914e-15	-0.2614	0.0415	3.0845e-10	9.40762e-06
709	Number in household	Social Interactions	UKB	-0.2236	0.0688	0.0011504	-0.2709	0.0477	1.3963e-08	0.471939
728	Number of vehicles in household	Environment	UKB	-0.266	0.0501	1.0795e-07	-0.2569	0.0319	8.7673e-16	0.819042
777	Frequency of travelling from home to job workplace	Environment	UKB	0.3706	0.0705	1.4697e-07	0.382	0.0566	1.5456e-11	0.891183
806	Job involves mainly walking or standing	Environment	UKB	0.4626	0.0434	1.5181e-26	0.3492	0.0297	6.5981e-32	0.00235051
816	Job involves heavy manual or physical work	Environment	UKB	0.4901	0.0399	1.1446e-34	0.3849	0.0284	7.8255e-42	0.00169043
826	Job involves shift work	Environment	UKB	0.4569	0.0672	1.0285e-11	0.4123	0.0429	7.0124e-22	0.415185
845	Age completed full time education	Environment	UKB	-0.5088	0.0367	1.1503e-43	-0.4381	0.0223	8.5513e-86	0.012688
864	Number of days/week walked 10+ minutes	Activities	UKB	0.2099	0.044	1.8384e-06	0.0902	0.031	0.0036303	0.00237793
884	Number of days/week of moderate physical activity 10+ minutes	Activities	UKB	0.2112	0.0496	2.0637e-05	0.0296	0.0302	0.32735	4.26418e-06
894	Duration of moderate activity	Activities	UKB	0.2962	0.0527	1.853e-08	0.1739	0.0379	4.5363e-06	0.00963333
904	Number of days/week of vigorous physical activity 10+ minutes	Activities	UKB	0.0819	0.0411	0.04664	-0.0858	0.0303	0.0046429	1.10263e-05
924	Usual walking pace	Activities	UKB	-0.3785	0.0375	6.4628e-24	-0.3745	0.0222	6.9511e-64	0.897148
943	Frequency of stair climbing in last 4 weeks	Activities	UKB	-0.0266	0.0474	0.57416	-0.1012	0.0331	0.0022162	0.057921
971	Frequency of walking for pleasure in last 4 weeks	Activities	UKB	0.3452	0.0569	1.282e-09	0.1701	0.0354	1.4979e-06	0.000307624
981	Duration walking for pleasure	Activities	UKB	-0.2933	0.0606	1.3082e-06	-0.1898	0.0417	5.2119e-06	0.0340826
1011	Frequency of light DIY in last 4 weeks	Activities	UKB	-0.0527	0.0682	0.43972	-0.05	0.0503	0.32089	0.952923
1021	Duration of light DIY	Activities	UKB	0.1459	0.0623	0.019176	0.1252	0.0432	0.0037748	0.698518
1031	Frequency of friend/family visits	Social Interactions	UKB	-0.0361	0.045	0.42292	-0.0238	0.0324	0.4634	0.741912
1050	Time spend outdoors in summer	Activities	UKB	0.4582	0.0368	1.429e-35	0.2898	0.0272	1.7642e-26	1.32871e-07
1060	Time spent outdoors in winter	Activities	UKB	0.3933	0.0435	1.6365e-19	0.2417	0.0334	4.6466e-13	0.000220145
1070	Time spent watching television (TV)	Activities	UKB	0.3966	0.0373	2.1484e-26	0.3639	0.0233	6.0882e-55	0.288877
1080	Time spent using computer	Activities	UKB	-0.3378	0.037	6.3625e-20	-0.2108	0.0262	8.756e-16	6.57969e-05
1090	Time spent driving	Activities	UKB	-0.0749	0.0439	0.088023	-0.0557	0.0316	0.078547	0.620941
1100	Drive faster than motorway speed limit	Activities	UKB	-0.3986	0.0401	2.536e-23	-0.2512	0.0282	5.5852e-19	4.89546e-05
1110	Length of mobile phone use	Activities	UKB	0.0098	0.0417	0.8139	-0.0021	0.0276	0.93943	0.710427
1120	Weekly usage of mobile phone in last 3 months	Activities	UKB	0.2079	0.0415	5.338e-07	0.1141	0.0317	0.000316	0.0128248
1130	Hands-free device/speakerphone use with mobile phone in last 3 month	Activities	UKB	0.0516	0.0511	0.31298	0.0231	0.0361	0.52234	0.534625
1140	Difference in mobile phone use compared to two years previously	Activities	UKB	-0.2512	0.075	0.00080811	-0.1614	0.0542	0.0029099	0.168838
1160	Sleep duration	Psychiatric	UKB	-0.1938	0.0314	7.0952e-10	-0.2351	0.0225	1.5164e-25	0.165118
1170	Getting up in morning	Psychiatric	UKB	0.0187	0.04	0.6395	-0.0581	0.0225	0.0096173	0.0177923
1180	Morning/evening person (chronotype)	Psychiatric	UKB	-0.1077	0.0349	0.002054	-0.0075	0.0238	0.75242	0.00136977
1190	Nap during day	Psychiatric	UKB	0.1014	0.0347	0.0034886	0.0885	0.0248	0.00035317	0.734011
1200	Sleeplessness / insomnia	Neurological	UKB	0.2839	0.0406	2.8207e-12	0.3171	0.027	8.3547e-32	0.328949
1210	Snoring	Psychiatric	UKB	-0.181	0.0416	1.3898e-05	-0.1743	0.0275	2.2065e-10	0.834199
1220	Daytime dozing / sleeping (narcolepsy)	Psychiatric	UKB	0.1236	0.0396	0.00179	0.1188	0.0286	3.1874e-05	0.905204
1239	Current tobacco smoking	Psychiatric	UKB	0.3444	0.0394	2.5157e-18	0.2382	0.0274	3.144e-18	0.00311428
1249	Past tobacco smoking	Psychiatric	UKB	-0.1105	0.0358	0.0020407	-0.0669	0.0273	0.014481	0.19467
1259	Smoking/smokers in household	Psychiatric	UKB	0.4381	0.0737	2.8368e-09	0.2897	0.0569	3.5931e-07	0.0299324
1279	Exposure to tobacco smoke outside home	Psychiatric	UKB	0.4077	0.0503	5.1133e-16	0.3279	0.0362	1.2033e-19	0.0813359
1289	Cooked vegetable intake	Nutritional	UKB	-0.0089	0.0475	0.85083	-0.0356	0.0324	0.27296	0.496514
1299	Salad / raw vegetable intake	Nutritional	UKB	-0.0205	0.0448	0.64686	-0.2125	0.0312	9.721e-12	5.82857e-07
1309	Fresh fruit intake	Nutritional	UKB	-0.0773	0.038	0.042082	-0.2112	0.0286	1.4107e-13	0.000181869
1319	Dried fruit intake	Nutritional	UKB	-0.2617	0.0393	2.6846e-11	-0.3228	0.0265	5.0871e-34	0.0744492
1329	Oily fish intake	Nutritional	UKB	-0.0818	0.0393	0.037445	-0.2117	0.0264	9.5356e-16	0.000171617
1339	Non-oily fish intake	Nutritional	UKB	0.0465	0.0525	0.3755	-0.1267	0.0349	0.00028214	0.000103222
1349	Processed meat intake	Nutritional	UKB	0.0345	0.0456	0.44928	0.141	0.032	1.0194e-05	0.00808318
1359	Poultry intake	Nutritional	UKB	0.1114	0.0492	0.023592	0.0611	0.0309	0.048171	0.219386
1369	Beef intake	Nutritional	UKB	-0.0017	0.0469	0.97193	0.0924	0.0312	0.0030591	0.0170247
1379	Lamb/mutton intake	Nutritional	UKB	-0.2141	0.0472	5.6242e-06	-0.1213	0.0309	8.7436e-05	0.0246531
1389	Pork intake	Nutritional	UKB	0.0372	0.0505	0.46059	0.1227	0.0349	0.0004365	0.063036
1408	Cheese intake	Nutritional	UKB	-0.3689	0.0381	3.3097e-22	-0.269	0.0243	2.1883e-28	0.00122919
1458	Cereal intake	Nutritional	UKB	-0.1979	0.0339	5.0349e-09	-0.213	0.0294	4.6214e-13	0.679051
1478	Salt added to food	Nutritional	UKB	0.1432	0.0368	9.9783e-05	0.118	0.023	2.9744e-07	0.382779
1498	Coffee intake	Nutritional	UKB	-0.1513	0.0409	0.00021908	-0.0361	0.0303	0.23264	0.00287719
1518	Hot drink temperature	Nutritional	UKB	-0.0127	0.0364	0.72794	0.0264	0.0265	0.31854	0.250428
1528	Water intake	Nutritional	UKB	-0.0004	0.0397	0.99285	-0.118	0.0277	2.0711e-05	0.00102777
1548	Variation in diet	Nutritional	UKB	0.229	0.0411	2.5322e-08	0.2591	0.0276	5.5366e-21	0.397116
1558	Alcohol intake frequency.	Psychiatric	UKB	0.37	0.0395	8.4215e-21	0.2721	0.0243	4.0972e-29	0.00122106
1568	Average weekly red wine intake	Psychiatric	UKB	-0.4022	0.042	8.9903e-22	-0.3172	0.029	7.7076e-28	0.0299977
1578	Average weekly champagne plus white wine intake	Psychiatric	UKB	-0.3524	0.0565	4.4321e-10	-0.3674	0.0397	2.3363e-20	0.769304
1588	Average weekly beer plus cider intake	Psychiatric	UKB	0.1957	0.0469	3.0501e-05	0.1556	0.0305	3.2921e-07	0.314548
1598	Average weekly spirits intake	Psychiatric	UKB	0.0839	0.0495	0.090176	0.1761	0.0342	2.6167e-07	0.0310184
1618	Alcohol usually taken with meals	Psychiatric	UKB	-0.3306	0.0401	1.5705e-16	-0.3341	0.0265	1.9835e-36	0.911339
1628	Alcohol intake versus 10 years previously	Psychiatric	UKB	0.382	0.0486	3.7371e-15	0.2255	0.0341	3.7943e-11	0.000198679
1677	Breastfed as a baby	Activities	UKB	-0.3129	0.0582	7.4025e-08	-0.2493	0.0375	2.8384e-11	0.211673
1687	Comparative body size at age 10	Metabolic	UKB	0.0112	0.0308	0.71656	-0.012	0.0231	0.60314	0.493052
1697	Comparative height size at age 10	Skeletal	UKB	-0.0691	0.0269	0.01029	-0.1155	0.0194	2.3812e-09	0.104167
1757	Facial ageing	Activities	UKB	-0.0059	0.0401	0.88242	0.0451	0.0262	0.085814	0.133465
1787	Maternal smoking around birth	Environment	UKB	0.2696	0.0423	1.8216e-10	0.1651	0.029	1.2582e-08	0.0095523
1873	Number of full brothers	Social Interactions	UKB	0.2075	0.0605	0.00059991	0.1943	0.0442	1.1022e-05	0.819
1883	Number of full sisters	Social Interactions	UKB	0.2096	0.0594	0.00041596	0.1617	0.045	0.00032947	0.388938
1920	Mood swings	Psychiatric	UKB	0.4303	0.0364	3.5984e-32	0.3482	0.0233	1.6479e-50	0.00698128
1930	Miserableness	Psychiatric	UKB	0.3092	0.039	2.1199e-15	0.2923	0.0267	7.0882e-28	0.614616
1940	Irritability	Psychiatric	UKB	0.2444	0.0401	1.1085e-09	0.1947	0.0249	5.0134e-15	0.121796
1950	Sensitivity / hurt feelings	Psychiatric	UKB	0.3172	0.0377	3.835e-17	0.1811	0.0267	1.1034e-11	9.58758e-05
1960	Fed-up feelings	Psychiatric	UKB	0.4481	0.0384	2.0757e-31	0.4242	0.0245	2.4481e-67	0.444567
1970	Nervous feelings	Psychiatric	UKB	0.229	0.0387	3.3834e-09	0.1821	0.0276	4.0294e-11	0.165256
1980	Worrier / anxious feelings	Psychiatric	UKB	0.2561	0.0398	1.2141e-10	0.2048	0.0259	2.517e-15	0.106205
1990	Tense / 'highly strung'	Psychiatric	UKB	0.3384	0.0405	6.8077e-17	0.1829	0.025	2.4327e-13	2.74114e-06
2000	Worry too long after embarrassment	Psychiatric	UKB	0.0571	0.0382	0.13513	0.0549	0.0252	0.029028	0.946766
2010	Suffer from 'nerves'	Psychiatric	UKB	0.3265	0.0448	3.0491e-13	0.2545	0.0309	1.8475e-16	0.0659496
2020	Loneliness, isolation	Psychiatric	UKB	0.4612	0.0451	1.4998e-24	0.3445	0.0306	1.9767e-29	0.00512891
2030	Guilty feelings	Psychiatric	UKB	0.1973	0.0412	1.6849e-06	0.1244	0.0264	2.3622e-06	0.037826
2040	Risk taking	Psychiatric	UKB	0.0406	0.0378	0.28288	-0.1112	0.0281	7.436e-05	1.83981e-05
2050	Frequency of depressed mood in last 2 weeks	Psychiatric	UKB	0.412	0.0427	5.2533e-22	0.3036	0.0282	5.9726e-27	0.00254032
2060	Frequency of unenthusiasm / disinterest in last 2 weeks	Psychiatric	UKB	0.4969	0.0451	3.4486e-28	0.3835	0.0295	1.1532e-38	0.00659233
2070	Frequency of tenseness / restlessness in last 2 weeks	Psychiatric	UKB	0.3615	0.0425	1.8868e-17	0.2617	0.0278	5.4272e-21	0.00697922
2080	Frequency of tiredness / lethargy in last 2 weeks	Psychiatric	UKB	0.4409	0.0425	3.5131e-25	0.4138	0.026	4.4267e-57	0.481085
2090	Seen doctor (GP) for nerves, anxiety, tension or depression	Psychiatric	UKB	0.3208	0.04	1.1192e-15	0.2285	0.0253	1.9075e-19	0.0122734
2100	Seen a psychiatrist for nerves, anxiety, tension or depression	Psychiatric	UKB	0.3	0.0503	2.4055e-09	0.1858	0.0318	5.0652e-09	0.00407434
2110	Able to confide	Psychiatric	UKB	-0.2837	0.04	1.2539e-12	-0.2466	0.0302	3.268e-16	0.316765
2129	Answered sexual history questions	Cognitive	UKB	0.5812	0.0406	1.6149e-46	0.5008	0.0328	1.0548e-52	0.0577293
2149	Lifetime number of sexual partners	Reproduction	UKB	0.0444	0.0358	0.21573	-0.0756	0.0282	0.0074518	0.000439624
2159	Ever had same-sex intercourse	Reproduction	UKB	-0.0987	0.072	0.17046	-0.1063	0.0481	0.027184	0.944786
2178	Overall health rating	Activities	UKB	0.5093	0.0302	9.9436e-64	0.4851	0.0218	1.5058e-109	0.448711
2188	Long-standing illness, disability or infirmity	Mortality	UKB	0.3493	0.041	1.6216e-17	0.3695	0.025	2.8415e-49	0.54872
2207	Wears glasses or contact lenses	Activities	UKB	-0.2396	0.0546	1.1394e-05	-0.0219	0.0392	0.57666	2.57677e-05
2227	Other eye problems	Ophthalmological	UKB	0.3667	0.0872	2.5977e-05	0.2241	0.0612	0.00024861	0.0623978
2237	Plays computer games	Activities	UKB	-0.0103	0.0389	0.79174	0.1774	0.0257	4.8499e-12	5.60016e-08
2257	Hearing difficulty/problems with background noise	Ear, Nose, Throat	UKB	0.0886	0.0374	0.017767	0.1317	0.0289	5.0979e-06	0.245887
2267	Use of sun/uv protection	Activities	UKB	0.0534	0.0404	0.18669	-0.1177	0.0301	9.1901e-05	1.40869e-06
2277	Frequency of solarium/sunlamp use	Activities	UKB	0.144	0.0604	0.017153	0.0938	0.0419	0.025167	0.306379
2296	Falls in the last year	Environment	UKB	0.3017	0.0461	5.9804e-11	0.2909	0.0341	1.3667e-17	0.825752
2306	Weight change compared with 1 year ago	Metabolic	UKB	0.3484	0.0871	6.2939e-05	0.4206	0.0562	7.1093e-14	0.297908
2316	Wheeze or whistling in the chest in last year	Body Functions	UKB	0.3977	0.0373	1.4892e-26	0.3188	0.0234	2.6829e-42	0.01353
2335	Chest pain or discomfort	Body Functions	UKB	0.3862	0.0456	2.4769e-17	0.3738	0.0302	3.3418e-35	0.774524
2345	Ever had bowel cancer screening	Activities	UKB	-0.0229	0.0695	0.742	0.0217	0.0459	0.63615	0.444818
2365	Ever had prostate specific antigen (PSA) test	Activities	UKB	-0.016	0.0683	0.81448	-0.048	0.0401	0.23108	0.570508
2375	Relative age of first facial hair	Reproduction	UKB	-0.118	0.042	0.0049426	-0.0682	0.0254	0.0072599	0.14883
2385	Relative age voice broke	Reproduction	UKB	-0.2088	0.0477	1.2172e-05	-0.0974	0.0341	0.0042831	0.00853828
2405	Number of children fathered	Social Interactions	UKB	0.0614	0.0559	0.27231	-0.0324	0.0418	0.43791	0.0798348
2415	Had major operations	Mortality	UKB	0.2247	0.0681	0.00097311	0.1663	0.0436	0.00013745	0.336123
2443	Diabetes diagnosed by doctor	Endocrine	UKB	0.2028	0.0385	1.4096e-07	0.2076	0.0287	4.5389e-13	0.866429
2463	Fractured/broken bones in last 5 years	Body Structures	UKB	0.2812	0.058	1.2597e-06	0.1693	0.0413	4.1401e-05	0.0224488
2473	Other serious medical condition/disability diagnosed by doctor	Mortality	UKB	0.0997	0.052	0.055313	0.1364	0.0357	0.00013281	0.448471
2492	Taking other prescription medications	Activities	UKB	0.3661	0.0414	8.7427e-19	0.3362	0.0281	4.248e-33	0.429494
2634	Duration of heavy DIY	Activities	UKB	0.1314	0.0643	0.040826	0.2284	0.047	1.1993e-06	0.08625
2644	Light smokers, at least 100 smokes in lifetime	Psychiatric	UKB	0.1242	0.0495	0.012104	-0.0306	0.0395	0.43767	0.000404861
2714	Age when periods started (menarche)	Reproduction	UKB	-0.0836	0.0347	0.016025	-0.0337	0.023	0.14191	0.112345
2724	Had menopause	Reproduction	UKB	0.1346	0.0581	0.020512	0.0136	0.0411	0.74128	0.0168867
2744	Birth weight of first child	Metabolic	UKB	-0.119	0.0406	0.0033986	-0.1225	0.0267	4.3761e-06	0.929459
2814	Ever used hormone-replacement therapy (HRT)	Reproduction	UKB	0.1296	0.0434	0.002794	0.1677	0.0378	8.9263e-06	0.400568
2844	Had other major operations	Mortality	UKB	0.0527	0.0608	0.38592	0.1769	0.0424	3.0037e-05	0.0136053
2887	Number of cigarettes previously smoked daily	Psychiatric	UKB	0.1128	0.0496	0.022857	0.199	0.0328	1.359e-09	0.0749072
2926	Number of unsuccessful stop-smoking attempts	Psychiatric	UKB	-0.0368	0.0743	0.62019	-0.0358	0.0509	0.48256	0.987798
3393	Hearing aid user	Environment	UKB	0.0995	0.0683	0.14499	0.0591	0.0485	0.2223	0.535882
3571	Back pain for 3+ months	Neurological	UKB	0.3226	0.0739	1.2645e-05	0.2168	0.0457	2.0695e-06	0.0750542
3591	Ever had hysterectomy (womb removed)	Reproduction	UKB	0.1743	0.0673	0.0095467	0.1329	0.048	0.005576	0.55241
3606	Chest pain or discomfort walking normally	Body Functions	UKB	0.4158	0.0627	3.3551e-11	0.2945	0.0422	2.9856e-12	0.0271519
3637	Frequency of other exercises in last 4 weeks	Activities	UKB	0.035	0.0697	0.61542	-0.0469	0.05	0.34805	0.150926
3799	Headaches for 3+ months	Neurological	UKB	0.0253	0.0712	0.72255	0.0758	0.0481	0.11485	0.425706
3849	Number of pregnancy terminations	Reproduction	UKB	0.1285	0.0792	0.10448	-0.0631	0.052	0.2255	0.0027124
4260	Round of numeric memory test	Cognitive	UKB	-0.4272	0.0802	1.0123e-07	-0.2025	0.0498	4.8436e-05	0.000698872
4270	Volume level set by participant (left)	Ear, Nose, Throat	UKB	0.1668	0.0815	0.04073	-0.0561	0.0566	0.32161	0.00465486
4282	Maximum digits remembered correctly	Cognitive	UKB	-0.4349	0.078	2.5089e-08	-0.2259	0.0465	1.1703e-06	0.000917647
4283	Number of rounds of numeric memory test performed	Cognitive	UKB	-0.4253	0.08	1.0742e-07	-0.2048	0.0496	3.5711e-05	0.000817946
4291	Number of attempts	Cognitive	UKB	0.4678	0.0545	9.2775e-18	0.2137	0.0432	7.4643e-07	3.16909e-06
4526	Happiness	Psychiatric	UKB	0.1843	0.0597	0.00201	0.2092	0.0358	5.3372e-09	0.624184
4537	Work/job satisfaction	Activities	UKB	0.1382	0.0754	0.06708	0.3298	0.0489	1.571e-11	0.00345687
4548	Health satisfaction	Activities	UKB	0.3437	0.0471	2.9414e-13	0.3923	0.0321	2.6696e-34	0.2349
4559	Family relationship satisfaction	Social Interactions	UKB	0.147	0.0615	0.01676	0.0642	0.0416	0.12293	0.132769
4570	Friendships satisfaction	Social Interactions	UKB	0.0291	0.0563	0.60488	0.0606	0.0394	0.12373	0.531764
4581	Financial situation satisfaction	Activities	UKB	0.4686	0.0571	2.4146e-16	0.4486	0.0357	3.9453e-36	0.658994
4598	Ever depressed for a whole week	Psychiatric	UKB	0.1575	0.0556	0.0046039	0.19	0.0333	1.1925e-08	0.515848
4631	Ever unenthusiastic/disinterested for a whole week	Psychiatric	UKB	0.2538	0.0654	0.000104	0.25	0.0382	5.619e-11	0.934668
4653	Ever highly irritable/argumentative for 2 days	Psychiatric	UKB	0.3044	0.0654	3.2116e-06	0.314	0.0407	1.1672e-14	0.852629
4674	Private healthcare	Activities	UKB	0.3374	0.0826	4.4378e-05	0.3959	0.0593	2.3899e-11	0.402522
4717	Shortness of breath walking on level ground	Respiratory	UKB	0.4479	0.0597	6.1238e-14	0.4076	0.0359	6.5072e-30	0.440242
4728	Leg pain on walking	Muscular	UKB	0.4754	0.0577	1.6434e-16	0.3297	0.0366	2.3388e-19	0.00194323
4825	Noisy workplace	Ear, Nose, Throat	UKB	0.5311	0.0579	4.6484e-20	0.4748	0.0435	1.0084e-27	0.326478
4836	Loud music exposure frequency	Ear, Nose, Throat	UKB	0.1691	0.0792	0.032832	0.1955	0.0506	0.00011241	0.612396
4957	FI3 : word interpolation	Cognitive	UKB	-0.4645	0.0475	1.3614e-22	-0.2953	0.0314	5.5128e-21	3.44687e-05
4968	FI4 : positional arithmetic	Cognitive	UKB	-0.4346	0.0513	2.3143e-17	-0.2823	0.0354	1.4114e-15	0.00103858
4979	FI5 : family relationship calculation	Cognitive	UKB	-0.4704	0.0658	9.1006e-13	-0.2551	0.0442	7.7381e-09	0.000168001
4990	FI6 : conditional arithmetic	Cognitive	UKB	-0.4309	0.049	1.5218e-18	-0.2956	0.0376	3.8065e-15	0.00344236
5001	FI7 : synonym	Cognitive	UKB	-0.4646	0.0708	5.4394e-11	-0.2798	0.0517	6.4204e-08	0.00347991
5012	FI8 : chained arithmetic	Cognitive	UKB	-0.3662	0.0505	4.0346e-13	-0.1838	0.0391	2.6409e-06	0.000169103
5556	FI9 : concept interpolation	Cognitive	UKB	-0.5823	0.0626	1.3099e-20	-0.4826	0.0453	1.7842e-26	0.0589265
5993	ECG, number of stages in a phase	Cardiovascular	UKB	-0.5319	0.1045	3.6274e-07	-0.539	0.0863	4.1182e-10	0.862091
20018	Prospective memory result	Cognitive	UKB	0.4746	0.0545	3.1386e-18	0.1925	0.0414	3.4112e-06	1.29858e-07
20077	Number of diet questionnaires completed	Cognitive	UKB	-0.4907	0.0638	1.4048e-14	-0.2047	0.045	5.2821e-06	4.47181e-07
20128	Number of fluid intelligence questions attempted within time limit	Cognitive	UKB	-0.3294	0.0505	6.9076e-11	-0.1679	0.0338	6.5132e-07	0.000280599
20152	Reproduciblity of spirometry measurement using ERS/ATS criteria	Respiratory	UKB	-0.0493	0.0725	0.49688	-0.0581	0.0471	0.21752	0.888913
20160	Ever smoked	Psychiatric	UKB	0.1312	0.0372	0.00042264	0.0602	0.0277	0.0294	0.0373256
20403	Amount of alcohol drunk on a typical drinking day	Psychiatric	UKB	0.1167	0.0565	0.038878	0.1353	0.0412	0.0010342	0.663615
20414	Frequency of drinking alcohol	Psychiatric	UKB	-0.3088	0.0482	1.5477e-10	-0.2623	0.0368	1.0704e-12	0.266978
20416	Frequency of consuming six or more units of alcohol	Psychiatric	UKB	0.0049	0.0551	0.92908	0.0229	0.0383	0.54951	0.671206
20421	Ever felt worried, tense, or anxious for most of a month or longer	Psychiatric	UKB	0.1766	0.0615	0.0041226	0.0586	0.0396	0.13844	0.0385139
20425	Ever worried more than most people would in similar situation	Psychiatric	UKB	0.2011	0.0589	0.00064306	0.1491	0.0385	0.00010872	0.318419
20441	Ever had prolonged loss of interest in normal activities	Psychiatric	UKB	0.2636	0.0542	1.1807e-06	0.2196	0.035	3.4105e-10	0.387738
20446	Ever had prolonged feelings of sadness or depression	Psychiatric	UKB	0.1805	0.0585	0.002051	0.16	0.0353	5.8074e-06	0.705547
20453	Ever taken cannabis	Psychiatric	UKB	-0.2281	0.0505	6.2227e-06	-0.1916	0.0366	1.7058e-07	0.458575
20458	General happiness	Psychiatric	UKB	0.1513	0.0562	0.007142	0.2285	0.0407	2.041e-08	0.101157
20459	General happiness with own health	Psychiatric	UKB	0.2395	0.056	1.8836e-05	0.3697	0.0384	6.3733e-22	0.00615258
20460	Belief that own life is meaningful	Psychiatric	UKB	-0.0628	0.0592	0.2893	-0.2371	0.0405	4.8601e-09	0.00063135
20479	Ever thought that life not worth living	Psychiatric	UKB	0.1411	0.0558	0.011438	0.1431	0.0325	1.0733e-05	0.971803
20485	Ever contemplated self-harm	Psychiatric	UKB	0.1135	0.0656	0.083603	0.162	0.0457	0.00038995	0.425144
20487	Felt hated by family member as a child	Psychiatric	UKB	0.2326	0.062	0.00017343	0.1239	0.0405	0.0022317	0.067719
20488	Physically abused by family as a child	Psychiatric	UKB	0.2203	0.0581	0.00014995	0.1786	0.037	1.4273e-06	0.42432
20489	Felt loved as a child	Psychiatric	UKB	-0.2597	0.0496	1.6329e-07	-0.1949	0.0303	1.3021e-10	0.13023
20491	Someone to take to doctor when needed as a child	Psychiatric	UKB	-0.5772	0.0754	1.9868e-14	-0.3737	0.0456	2.3864e-16	0.000698174
20495	Avoided activities or situations because of previous stressful experience in past month	Psychiatric	UKB	0.2826	0.0738	0.00012888	0.1386	0.0528	0.0086585	0.0419011
20497	Repeated disturbing thoughts of stressful experience in past month	Psychiatric	UKB	0.3217	0.0641	5.2544e-07	0.1322	0.0431	0.0021556	0.00118305
20498	Felt very upset when reminded of stressful experience in past month	Psychiatric	UKB	0.3569	0.0619	7.9826e-09	0.2155	0.0373	7.3467e-09	0.00717303
20499	Ever sought or received professional help for mental distress	Psychiatric	UKB	0.1659	0.0549	0.0025002	0.1522	0.0344	9.472e-06	0.781925
20500	Ever suffered mental distress preventing usual activities	Psychiatric	UKB	0.2637	0.0565	3.021e-06	0.2133	0.0346	6.9334e-10	0.330187
20502	Ever had period extreme irritability	Psychiatric	UKB	0.2373	0.0594	6.3933e-05	0.2492	0.0368	1.2537e-11	0.785783
20505	Recent easy annoyance or irritability	Psychiatric	UKB	0.331	0.0691	1.6874e-06	0.2393	0.0421	1.3387e-08	0.102892
20509	Recent inability to stop or control worrying	Psychiatric	UKB	0.2899	0.069	2.6336e-05	0.2029	0.0424	1.7159e-06	0.121826
20510	Recent feelings of depression	Psychiatric	UKB	0.3173	0.0631	4.8856e-07	0.3082	0.0422	2.7181e-13	0.904268
20511	Recent poor appetite or overeating	Psychiatric	UKB	0.3337	0.0649	2.7028e-07	0.3197	0.0441	4.005e-13	0.812102
20512	Recent feelings of foreboding	Psychiatric	UKB	0.2546	0.066	0.00011459	0.1994	0.0411	1.2458e-06	0.339716
20514	Recent lack of interest or pleasure in doing things	Psychiatric	UKB	0.2576	0.0653	7.9625e-05	0.3403	0.0453	5.6901e-14	0.179553
20517	Trouble falling or staying asleep, or sleeping too much	Psychiatric	UKB	0.265	0.0617	1.7524e-05	0.3305	0.0403	2.5085e-16	0.202604
20518	Recent changes in speed/amount of moving or speaking	Psychiatric	UKB	0.3521	0.0805	1.2137e-05	0.2558	0.0584	1.19e-05	0.190805
20519	Recent feelings of tiredness or low energy	Psychiatric	UKB	0.3427	0.0581	3.6556e-09	0.3866	0.0351	3.4273e-28	0.357055
20520	Recent worrying too much about different things	Psychiatric	UKB	0.2681	0.071	0.00016058	0.1908	0.0464	3.8731e-05	0.172699
20521	Belittlement by partner or ex-partner as an adult	Psychiatric	UKB	0.2015	0.0599	0.00077513	0.186	0.0431	1.5986e-05	0.785736
20522	Been in a confiding relationship as an adult	Psychiatric	UKB	-0.3984	0.0723	3.6009e-08	-0.3746	0.0537	2.9251e-12	0.675159
20523	Physical violence by partner or ex-partner as an adult	Psychiatric	UKB	0.2917	0.0748	9.6568e-05	0.2263	0.053	1.9772e-05	0.340611
20529	Victim of physically violent crime	Psychiatric	UKB	-0.1702	0.0852	0.045834	-0.0677	0.0548	0.21658	0.134769
20531	Victim of sexual assault	Psychiatric	UKB	0.0574	0.069	0.40544	0.0356	0.0483	0.46057	0.736628
22126	Doctor diagnosed hayfever or allergic rhinitis	Respiratory	UKB	0.0832	0.0554	0.13358	0.0241	0.0396	0.54332	0.212278
22127	Doctor diagnosed asthma	Respiratory	UKB	0.1091	0.06	0.069142	0.112	0.0391	0.0041795	0.9296
22502	Cough on most days	Activities	UKB	0.1312	0.0649	0.043261	0.1121	0.046	0.014701	0.749901
22504	Bring up phlegm/sputum/mucus on most days	Activities	UKB	0.3844	0.0958	6.021e-05	0.1923	0.0561	0.000613	0.00602011
30150	Eosinophill count	Hematological	UKB	0.1057	0.0385	0.006093	0.0435	0.0211	0.039226	0.0831728
30160	Basophill count	Hematological	UKB	0.1626	0.0537	0.0024608	0.0711	0.0349	0.041484	0.0616859
41235	Spells in hospital	Activities	UKB	0.4263	0.0495	6.9266e-18	0.3737	0.0321	3.0876e-31	0.237627
100010	Portion size	Nutritional	UKB	0.0127	0.0734	0.86201	0.0065	0.0491	0.89503	0.941481
110001	Invitation to complete online 24-hour recall dietary questionnaire, acceptance	Cognitive	UKB	-0.471	0.0531	6.7515e-19	-0.2866	0.0357	1.0006e-15	8.11066e-05
100011_irnt	Iron	Nutritional	UKB	-0.5965	0.1094	5.0159e-08	-0.3459	0.0669	2.3426e-07	0.000778593
100017_irnt	Magnesium	Nutritional	UKB	-0.3833	0.0889	1.637e-05	-0.3318	0.0572	6.674e-09	0.480332
102_irnt	Pulse rate, automated reading	Cardiovascular	UKB	0.0937	0.0331	0.0046802	0.0769	0.0213	0.00030493	0.623394
1150_1	Usual side of head for mobile phone use: Left	Activities	UKB	0.1662	0.0663	0.012248	0.1033	0.0415	0.012882	0.202013
1150_2	Usual side of head for mobile phone use: Right	Activities	UKB	-0.1574	0.0597	0.0083862	-0.1881	0.0399	2.4623e-06	0.540779
1150_3	Usual side of head for mobile phone use: Equally left and right	Activities	UKB	0.0188	0.0682	0.78272	0.2623	0.0481	4.8622e-08	2.48983e-05
129_irnt	Place of birth in UK - north co-ordinate	Activities	UKB	0.292	0.0656	8.4407e-06	0.3411	0.0475	7.2555e-13	0.414659
1418_1	Milk type used: Full cream	Nutritional	UKB	0.1262	0.0664	0.05732	0.1064	0.0416	0.010487	0.739536
1418_2	Milk type used: Semi-skimmed	Nutritional	UKB	0.0059	0.0716	0.93402	-0.0939	0.0487	0.053859	0.094291
1418_3	Milk type used: Skimmed	Nutritional	UKB	-0.0636	0.0665	0.33844	0.0245	0.0452	0.58779	0.0585415
1418_4	Milk type used: Soya	Nutritional	UKB	-0.1035	0.0765	0.17589	-0.1075	0.0511	0.035296	0.929518
1418_6	Milk type used: Never/rarely have milk	Nutritional	UKB	-0.038	0.0644	0.55475	0.0668	0.0415	0.10772	0.053456
1428_0	Spread type: Never/rarely use spread	Nutritional	UKB	0.0003	0.0505	0.9956	-0.1255	0.0366	0.00059633	0.0101155
1428_1	Spread type: Butter/spreadable butter	Nutritional	UKB	-0.0477	0.0442	0.28053	-0.0736	0.0279	0.008245	0.472591
1428_3	Spread type: Other type of spread/margarine	Nutritional	UKB	0.0535	0.0472	0.25687	0.1431	0.0304	2.5317e-06	0.0344066
1438_irnt	Bread intake	Nutritional	UKB	-0.0355	0.0418	0.3964	0.0467	0.0276	0.089888	0.0223575
1448_1	Bread type: White	Nutritional	UKB	0.2901	0.0382	3.2554e-14	0.3605	0.0262	3.6369e-43	0.0496436
1448_3	Bread type: Wholemeal or wholegrain	Nutritional	UKB	-0.3521	0.0427	1.7802e-16	-0.3719	0.0283	2.3821e-39	0.615561
1468_3	Cereal type: Oat cereal (e.g. Ready Brek, porridge)	Nutritional	UKB	0.1052	0.0614	0.086942	0.0167	0.0399	0.67599	0.102104
1468_4	Cereal type: Muesli	Nutritional	UKB	-0.3877	0.0404	7.8538e-22	-0.3507	0.0319	3.8454e-28	0.364236
1468_5	Cereal type: Other (e.g. Cornflakes, Frosties)	Nutritional	UKB	0.1878	0.0462	4.856e-05	0.2919	0.0334	2.388e-18	0.0158936
1488_irnt	Tea intake	Nutritional	UKB	0.1658	0.0416	6.7996e-05	0.1047	0.0283	0.00021914	0.0978438
1508_1	Coffee type: Decaffeinated coffee (any type)	Nutritional	UKB	0.1201	0.07	0.086207	0.0288	0.0437	0.51043	0.100223
1508_2	Coffee type: Instant coffee	Nutritional	UKB	0.2773	0.0452	8.6286e-10	0.3007	0.0333	1.5307e-19	0.591357
1508_3	Coffee type: Ground coffee (include espresso, filter etc)	Nutritional	UKB	-0.3591	0.0382	5.6156e-21	-0.3084	0.0261	3.9253e-32	0.155963
1538_0	Major dietary changes in the last 5 years: No	Nutritional	UKB	-0.2576	0.0465	3.0895e-08	-0.1819	0.0315	7.9985e-09	0.0682297
1538_1	Major dietary changes in the last 5 years: Yes, because of illness	Nutritional	UKB	0.332	0.0509	6.8259e-11	0.245	0.034	5.7424e-13	0.0424522
1538_2	Major dietary changes in the last 5 years: Yes, because of other reasons	Nutritional	UKB	0.125	0.0601	0.037559	0.0768	0.0397	0.052906	0.337786
1807_irnt	Father's age at death	Mortality	UKB	-0.2849	0.0562	3.9993e-07	-0.2433	0.0341	9.7742e-13	0.375271
189_irnt	Townsend deprivation index at recruitment	Environment	UKB	0.396	0.0435	8.0052e-20	0.322	0.0294	6.5787e-28	0.0448721
20002_1065	Non-cancer illness code, self-reported: hypertension	Cardiovascular	UKB	0.1736	0.0327	1.1028e-07	0.1689	0.0234	5.6193e-13	0.866202
20002_1074	Non-cancer illness code, self-reported: angina	Cardiovascular	UKB	0.3242	0.0522	5.2631e-10	0.2669	0.0325	2.0126e-16	0.210113
20002_1075	Non-cancer illness code, self-reported: heart attack/myocardial infarction	Cardiovascular	UKB	0.2085	0.0572	0.00026911	0.1352	0.0396	0.00064689	0.128299
20002_1094	Non-cancer illness code, self-reported: deep venous thrombosis (dvt)	Cardiovascular	UKB	0.3795	0.0803	2.3046e-06	0.2078	0.0513	5.1112e-05	0.00375672
20002_1111	Non-cancer illness code, self-reported: asthma	Respiratory	UKB	0.1672	0.0405	3.6421e-05	0.1321	0.0247	9.007e-08	0.251171
20002_1138	Non-cancer illness code, self-reported: gastro-oesophageal reflux (gord) / gastric reflux	Gastrointestinal	UKB	0.2977	0.0754	7.8364e-05	0.3413	0.0572	2.3881e-09	0.5224
20002_1220	Non-cancer illness code, self-reported: diabetes	Endocrine	UKB	0.2106	0.0426	7.6811e-07	0.2214	0.0311	1.1204e-12	0.769632
20002_1226	Non-cancer illness code, self-reported: hypothyroidism/myxoedema	Endocrine	UKB	0.0545	0.044	0.2157	0.1087	0.0287	0.00015026	0.155923
20002_1265	Non-cancer illness code, self-reported: migraine	Neurological	UKB	0.169	0.0601	0.0049209	0.1676	0.0414	5.1058e-05	0.982151
20002_1286	Non-cancer illness code, self-reported: depression	Psychiatric	UKB	0.3546	0.0552	1.369e-10	0.2903	0.0373	6.6574e-15	0.171712
20002_1309	Non-cancer illness code, self-reported: osteoporosis	Skeletal	UKB	0.1144	0.0594	0.054406	0.0793	0.0445	0.074923	0.569648
20002_1387	Non-cancer illness code, self-reported: hayfever/allergic rhinitis	Respiratory	UKB	-0.0585	0.0508	0.24954	0.0147	0.0382	0.69949	0.132637
20002_1465	Non-cancer illness code, self-reported: osteoarthritis	Skeletal	UKB	0.32	0.0616	2.0591e-07	0.334	0.0403	1.1116e-16	0.750402
20002_1473	Non-cancer illness code, self-reported: high cholesterol	Metabolic	UKB	0.1329	0.0484	0.006016	0.1735	0.0304	1.1996e-08	0.320956
20002_1474	Non-cancer illness code, self-reported: hiatus hernia	Gastrointestinal	UKB	0.2375	0.0803	0.003096	0.2726	0.0566	1.4729e-06	0.667082
20003_1140860696	Treatment/medication code: lisinopril	Activities	UKB	0.0895	0.0685	0.19151	0.1767	0.0422	2.7768e-05	0.0968433
20003_1140860806	Treatment/medication code: ramipril	Activities	UKB	0.1558	0.0585	0.0077319	0.1806	0.0409	9.9383e-06	0.658649
20003_1140861958	Treatment/medication code: simvastatin	Activities	UKB	0.0739	0.0482	0.12522	0.2164	0.031	2.9155e-12	0.000612434
20003_1140861998	Treatment/medication code: ventolin 100micrograms inhaler	Activities	UKB	0.3238	0.0555	5.2995e-09	0.1762	0.0372	2.0993e-06	0.000968372
20003_1140864752	Treatment/medication code: lansoprazole	Activities	UKB	0.3647	0.0723	4.5951e-07	0.354	0.0453	5.5075e-15	0.86239
20003_1140865634	Treatment/medication code: omeprazole	Activities	UKB	0.2867	0.0672	1.9571e-05	0.3414	0.042	4.6085e-16	0.329037
20003_1140866738	Treatment/medication code: atenolol	Activities	UKB	0.1874	0.0651	0.003996	0.1841	0.0422	1.3038e-05	0.959742
20003_1140868226	Treatment/medication code: aspirin	Activities	UKB	0.2024	0.0512	7.7089e-05	0.1995	0.0354	1.7179e-08	0.959821
20003_1140871310	Treatment/medication code: ibuprofen	Activities	UKB	0.2716	0.0598	5.5725e-06	0.1283	0.0408	0.0016569	0.0021786
20003_1140879802	Treatment/medication code: amlodipine	Activities	UKB	0.0719	0.0572	0.20869	0.0947	0.0384	0.013667	0.638315
20003_1140884488	Treatment/medication code: diclofenac	Activities	UKB	0.269	0.0809	0.00088797	0.131	0.0556	0.018524	0.0635645
20003_1140884600	Treatment/medication code: metformin	Activities	UKB	0.212	0.046	4.0209e-06	0.1911	0.0329	6.4988e-09	0.607427
20003_1140923346	Treatment/medication code: co-codamol	Activities	UKB	0.5541	0.0735	4.7053e-14	0.4085	0.0486	4.2831e-17	0.0113718
20003_1141146234	Treatment/medication code: atorvastatin	Activities	UKB	0.1916	0.0658	0.0036042	0.1674	0.0436	0.00012511	0.65658
20003_1141191044	Treatment/medication code: levothyroxine sodium	Activities	UKB	0.1045	0.0505	0.038732	0.1161	0.0319	0.00027582	0.787831
20003_1141194794	Treatment/medication code: bendroflumethiazide	Activities	UKB	0.1678	0.0487	0.00056734	0.1585	0.0321	8.0416e-07	0.840979
20003_2038460150	Treatment/medication code: paracetamol	Activities	UKB	0.4129	0.0464	5.4372e-19	0.3124	0.0281	8.9811e-29	0.0114872
20015_irnt	Sitting height	Skeletal	UKB	-0.135	0.0247	4.5362e-08	-0.1601	0.0183	2.6445e-18	0.130958
20016_irnt	Fluid intelligence score	Cognitive	UKB	-0.4764	0.0339	5.6711e-45	-0.2746	0.0259	2.5926e-26	4.40477e-10
20022_irnt	Birth weight	Metabolic	UKB	-0.08	0.0338	0.017963	-0.0851	0.0265	0.0013171	0.909514
20023_irnt	Mean time to correctly identify matches	Cognitive	UKB	0.0768	0.0346	0.026164	0.0023	0.0239	0.92425	0.0116576
20075_irnt	Home location at assessment - north co-ordinate (rounded)	Activities	UKB	0.3452	0.0675	3.1644e-07	0.4171	0.0478	2.784e-18	0.184213
20107_1	Illnesses of father: Heart disease	Environment	UKB	-0.0217	0.0498	0.66297	-0.0082	0.0338	0.80895	0.738829
20107_100	Illnesses of father: None of the above (group 1)	Environment	UKB	-0.1277	0.0704	0.069677	-0.1117	0.0461	0.015264	0.822191
20107_101	Illnesses of father: None of the above (group 2)	Environment	UKB	-0.0655	0.0837	0.43382	-0.083	0.0511	0.10445	0.796052
20107_13	Illnesses of father: Prostate cancer	Environment	UKB	-0.2261	0.0903	0.012226	-0.053	0.0571	0.35268	0.00886954
20107_3	Illnesses of father: Lung cancer	Environment	UKB	0.3327	0.0727	4.8076e-06	0.2738	0.0479	1.0706e-08	0.313623
20107_8	Illnesses of father: High blood pressure	Environment	UKB	0.0168	0.0575	0.77047	0.0722	0.0402	0.0726	0.336016
20107_9	Illnesses of father: Diabetes	Environment	UKB	0.1751	0.0664	0.0084016	0.1742	0.0427	4.5015e-05	0.94602
20110_1	Illnesses of mother: Heart disease	Environment	UKB	0.1151	0.0661	0.081669	0.1761	0.0409	1.6848e-05	0.275268
20110_100	Illnesses of mother: None of the above (group 1)	Environment	UKB	-0.1693	0.0624	0.006656	-0.2159	0.0411	1.4952e-07	0.38359
20110_6	Illnesses of mother: Chronic bronchitis/emphysema	Environment	UKB	0.3312	0.0742	7.9807e-06	0.2206	0.0536	3.8244e-05	0.115717
20110_8	Illnesses of mother: High blood pressure	Environment	UKB	0.0525	0.0513	0.30577	0.1268	0.034	0.00019025	0.104129
20110_9	Illnesses of mother: Diabetes	Environment	UKB	0.2094	0.0546	0.00012621	0.163	0.0387	2.5645e-05	0.34967
20111_1	Illnesses of siblings: Heart disease	Environment	UKB	0.2016	0.0602	0.00081778	0.3327	0.0422	3.3214e-15	0.0101122
20111_100	Illnesses of siblings: None of the above (group 1)	Environment	UKB	-0.2694	0.0536	5.0989e-07	-0.348	0.032	1.4111e-27	0.0614706
20111_12	Illnesses of siblings: Severe depression	Environment	UKB	0.1056	0.0711	0.13754	0.0542	0.0479	0.25812	0.423546
20111_8	Illnesses of siblings: High blood pressure	Environment	UKB	0.1741	0.0548	0.001472	0.2169	0.0351	6.487e-10	0.328368
20111_9	Illnesses of siblings: Diabetes	Environment	UKB	0.285	0.0617	3.8644e-06	0.3241	0.0406	1.3302e-15	0.445565
20116_0	Smoking status: Never	Psychiatric	UKB	-0.1842	0.0351	1.5337e-07	-0.1078	0.0271	6.8265e-05	0.0198021
20116_1	Smoking status: Previous	Psychiatric	UKB	0.0566	0.041	0.16784	0.0179	0.0305	0.5566	0.316219
20116_2	Smoking status: Current	Psychiatric	UKB	0.3374	0.0412	2.7884e-16	0.2216	0.0278	1.5429e-15	0.00105917
20117_0	Alcohol drinker status: Never	Psychiatric	UKB	0.187	0.0684	0.00629	0.1757	0.0445	7.8478e-05	0.827363
20117_1	Alcohol drinker status: Previous	Psychiatric	UKB	0.4405	0.0657	1.947e-11	0.1558	0.0445	0.0004651	8.53038e-07
20117_2	Alcohol drinker status: Current	Psychiatric	UKB	-0.3749	0.0564	2.9953e-11	-0.1977	0.0386	2.9701e-07	0.00028764
20118_11	Home area population density - urban or rural: Scotland - Large Urban Area	Activities	UKB	-0.0561	0.0845	0.50693	-0.0512	0.0604	0.39688	0.957078
20126_0	Bipolar and major depression status: No Bipolar or Depression	Psychiatric	UKB	-0.1417	0.0667	0.033655	-0.089	0.0417	0.032724	0.376697
20127_irnt	Neuroticism score	Psychiatric	UKB	0.3408	0.0365	1.1004e-20	0.2468	0.0236	1.3007e-25	0.000868538
20150_irnt	Forced expiratory volume in 1-second (FEV1), Best measure	Respiratory	UKB	-0.1908	0.0314	1.1919e-09	-0.205	0.022	1.3315e-20	0.580342
20151_irnt	Forced vital capacity (FVC), Best measure	Respiratory	UKB	-0.1788	0.0325	3.7981e-08	-0.2096	0.0205	1.9254e-24	0.214663
20153_irnt	Forced expiratory volume in 1-second (FEV1), predicted	Respiratory	UKB	-0.1328	0.028	2.0799e-06	-0.1869	0.0197	2.8619e-21	0.0517554
20154_irnt	Forced expiratory volume in 1-second (FEV1), predicted percentage	Respiratory	UKB	-0.1613	0.0407	7.3837e-05	-0.1354	0.0289	2.7347e-06	0.394779
20536_0	Weight change during worst episode of depression: Stayed about the same or was on a diet	Psychiatric	UKB	-0.3601	0.0782	4.1688e-06	-0.3751	0.0565	3.2463e-11	0.792962
20544_11	Mental health problems ever diagnosed by a professional: Depression	Psychiatric	UKB	0.3487	0.06	6.2552e-09	0.2939	0.0416	1.595e-12	0.345052
20544_15	Mental health problems ever diagnosed by a professional: Anxiety, nerves or generalized anxiety disorder	Psychiatric	UKB	0.2207	0.0734	0.0026512	0.1495	0.0485	0.00206	0.263834
20546_3	Substances taken for depression: Medication prescribed to you (for at least two weeks)	Psychiatric	UKB	0.3292	0.0565	5.5816e-09	0.3374	0.0383	1.198e-18	0.83661
20547_1	Activities undertaken to treat depression: Talking therapies, such as psychotherapy, counselling, group therapy or CBT	Psychiatric	UKB	0.2125	0.0635	0.00082462	0.1031	0.041	0.011931	0.0568511
20548_1	Manifestations of mania or irritability: I was more talkative than usual	Psychiatric	UKB	0.2135	0.0832	0.0103	0.0752	0.053	0.15587	0.0742147
20548_2	Manifestations of mania or irritability: I was more restless than usual	Psychiatric	UKB	0.1558	0.0744	0.036201	0.1582	0.0437	0.00029676	0.907933
20550_1	Activities undertaken to treat anxiety: Talking therapies, such as psychotherapy, counselling, group therapy or CBT	Psychiatric	UKB	0.1669	0.0721	0.020602	0.0729	0.0468	0.11876	0.162659
21001_irnt	Body mass index (BMI)	Metabolic	UKB	0.2409	0.0278	4.5152e-18	0.229	0.0183	6.2938e-36	0.568148
21002_irnt	Weight	Metabolic	UKB	0.1235	0.0252	9.5885e-07	0.1065	0.0199	9.1653e-08	0.383263
21021_irnt	Pulse wave Arterial Stiffness index	Cardiovascular	UKB	0.1914	0.0669	0.0041997	0.0741	0.0431	0.085691	0.0318281
2139_irnt	Age first had sexual intercourse	Reproduction	UKB	-0.3487	0.0325	7.6755e-27	-0.2013	0.0213	3.3408e-21	2.58184e-07
2217_irnt	Age started wearing glasses or contact lenses	Activities	UKB	0.1817	0.0374	1.1533e-06	0.0925	0.0237	9.8313e-05	0.00427265
2247_0	Hearing difficulty/problems: No	Ear, Nose, Throat	UKB	-0.1024	0.0405	0.011353	-0.1648	0.0315	1.7413e-07	0.107635
2247_1	Hearing difficulty/problems: Yes	Ear, Nose, Throat	UKB	0.1026	0.0405	0.011377	0.165	0.0316	1.7178e-07	0.106883
22501_irnt	Year ended full time education	Environment	UKB	-0.4546	0.0467	1.9693e-22	-0.382	0.0321	9.5726e-33	0.0512376
22506_113	Tobacco smoking: Ex-smoker	Psychiatric	UKB	0.1342	0.0573	0.019186	0.0957	0.0404	0.01774	0.474867
22506_114	Tobacco smoking: Never smoked	Psychiatric	UKB	-0.1269	0.0523	0.015289	-0.0985	0.0377	0.009045	0.574479
22601_23143401	Job coding: secondary school teacher or teaching professional (including head teacher)	Environment	UKB	-0.1789	0.0896	0.045854	-0.1712	0.0577	0.0030138	0.863613
22606_2	Workplace very noisy: Often	Environment	UKB	0.4723	0.0785	1.7531e-09	0.3797	0.0487	6.4471e-15	0.126189
22607_0	Workplace very cold: Rarely/never	Environment	UKB	-0.606	0.0802	4.0003e-14	-0.4986	0.0515	3.7678e-22	0.0890869
22607_1	Workplace very cold: Sometimes	Environment	UKB	0.5513	0.0696	2.4327e-15	0.5029	0.0481	1.4766e-25	0.380739
22608_2	Workplace very hot: Often	Environment	UKB	0.3734	0.0843	9.3838e-06	0.296	0.0606	1.0443e-06	0.318922
22609_2	Workplace very dusty: Often	Environment	UKB	0.4394	0.0846	2.0744e-07	0.4003	0.0598	2.1382e-11	0.580134
22610_1	Workplace full of chemical or other fumes: Sometimes	Environment	UKB	0.3441	0.0964	0.00035884	0.3666	0.0702	1.7581e-07	0.770025
22617_2314	Job SOC coding: Secondary education teaching professionals	Environment	UKB	-0.1811	0.0902	0.044672	-0.1768	0.0574	0.002081	0.909167
22704_irnt	Home location - north co-ordinate (rounded)	Activities	UKB	0.3569	0.0665	8.0717e-08	0.4194	0.0456	3.557e-20	0.238666
23098_irnt	Weight	Metabolic	UKB	0.1221	0.0255	1.6777e-06	0.1044	0.0199	1.6309e-07	0.368776
23099_irnt	Body fat percentage	Metabolic	UKB	0.2307	0.0277	9.1754e-17	0.2448	0.019	6.5616e-38	0.573854
23100_irnt	Whole body fat mass	Metabolic	UKB	0.1975	0.0268	1.6528e-13	0.1917	0.0195	7.8685e-23	0.758461
23101_irnt	Whole body fat-free mass	Metabolic	UKB	0.0093	0.024	0.69837	-0.0317	0.0203	0.11765	0.0602396
23102_irnt	Whole body water mass	Metabolic	UKB	0.0105	0.024	0.66213	-0.031	0.0202	0.12608	0.0573552
23104_irnt	Body mass index (BMI)	Metabolic	UKB	0.2404	0.0282	1.4594e-17	0.2269	0.0184	4.347e-35	0.52298
23105_irnt	Basal metabolic rate	Metabolic	UKB	0.0398	0.0242	0.10031	0.0026	0.0202	0.89737	0.0860762
23106_irnt	Impedance of whole body	Metabolic	UKB	-0.1068	0.0268	6.8126e-05	-0.0595	0.0197	0.0025692	0.0499171
23107_irnt	Impedance of leg (right)	Metabolic	UKB	-0.0839	0.0285	0.003186	-0.0391	0.0205	0.055772	0.0802944
23108_irnt	Impedance of leg (left)	Metabolic	UKB	-0.0808	0.0279	0.0038437	-0.0393	0.0202	0.052144	0.0999985
23109_irnt	Impedance of arm (right)	Metabolic	UKB	-0.1168	0.0272	1.7468e-05	-0.0638	0.0195	0.0010974	0.0249719
23110_irnt	Impedance of arm (left)	Metabolic	UKB	-0.1256	0.0276	5.4485e-06	-0.0703	0.0201	0.00048602	0.0255033
23111_irnt	Leg fat percentage (right)	Metabolic	UKB	0.2523	0.0279	1.6782e-19	0.2674	0.0191	2.3747e-44	0.573673
23112_irnt	Leg fat mass (right)	Metabolic	UKB	0.2176	0.0271	9.1162e-16	0.2115	0.0193	7.951e-28	0.728737
23113_irnt	Leg fat-free mass (right)	Metabolic	UKB	0.0379	0.0247	0.12578	-0.0032	0.0201	0.87209	0.0594847
23114_irnt	Leg predicted mass (right)	Metabolic	UKB	0.037	0.0248	0.13517	-0.0033	0.0201	0.86898	0.0624325
23115_irnt	Leg fat percentage (left)	Metabolic	UKB	0.2555	0.0276	1.8893e-20	0.267	0.0187	1.8913e-46	0.670015
23116_irnt	Leg fat mass (left)	Metabolic	UKB	0.2192	0.027	4.5132e-16	0.2102	0.0192	6.4483e-28	0.641856
23117_irnt	Leg fat-free mass (left)	Metabolic	UKB	0.0501	0.0249	0.04388	0.0126	0.0201	0.5295	0.0833449
23118_irnt	Leg predicted mass (left)	Metabolic	UKB	0.0499	0.0249	0.045337	0.0113	0.0201	0.57433	0.0777901
23119_irnt	Arm fat percentage (right)	Metabolic	UKB	0.2294	0.0293	4.5986e-15	0.2418	0.0194	1.1016e-35	0.616514
23120_irnt	Arm fat mass (right)	Metabolic	UKB	0.2004	0.0277	4.6602e-13	0.1938	0.0196	5.5973e-23	0.743854
23121_irnt	Arm fat-free mass (right)	Metabolic	UKB	0.03	0.0245	0.22014	-0.0099	0.0204	0.6269	0.0650817
23122_irnt	Arm predicted mass (right)	Metabolic	UKB	0.0367	0.0243	0.13015	-0.0094	0.0203	0.64151	0.0403221
23123_irnt	Arm fat percentage (left)	Metabolic	UKB	0.2245	0.0292	1.5428e-14	0.2391	0.0191	7.6855e-36	0.560539
23124_irnt	Arm fat mass (left)	Metabolic	UKB	0.1976	0.0278	1.2325e-12	0.1909	0.0196	2.3148e-22	0.725856
23125_irnt	Arm fat-free mass (left)	Metabolic	UKB	0.0422	0.0247	0.087533	0.0009	0.0206	0.96607	0.0687548
23126_irnt	Arm predicted mass (left)	Metabolic	UKB	0.0492	0.0246	0.045205	0.0017	0.0206	0.93486	0.0367906
23127_irnt	Trunk fat percentage	Metabolic	UKB	0.2097	0.0282	1.0032e-13	0.2252	0.0195	5.3542e-31	0.53131
23128_irnt	Trunk fat mass	Metabolic	UKB	0.1794	0.027	3.3057e-11	0.1781	0.0197	1.6201e-19	0.906253
23129_irnt	Trunk fat-free mass	Metabolic	UKB	-0.022	0.0243	0.36564	-0.0654	0.0203	0.0012945	0.0507043
23130_irnt	Trunk predicted mass	Metabolic	UKB	-0.0228	0.0242	0.34708	-0.0658	0.0203	0.0011772	0.0531015
2395_1	Hair/balding pattern: Pattern 1	Dermatological	UKB	-0.0068	0.0446	0.87889	-0.0239	0.0251	0.34003	0.173697
2395_2	Hair/balding pattern: Pattern 2	Dermatological	UKB	0.0022	0.0529	0.96747	-0.0122	0.038	0.74821	0.75435
2395_3	Hair/balding pattern: Pattern 3	Dermatological	UKB	0.0038	0.0629	0.95239	-0.0235	0.038	0.53707	0.810081
2395_4	Hair/balding pattern: Pattern 4	Dermatological	UKB	0.0041	0.0436	0.92552	0.0543	0.0235	0.020833	0.0244037
24003_irnt	Nitrogen dioxide air pollution; 2010	Environment	UKB	0.2623	0.0658	6.7195e-05	0.1173	0.0429	0.0061957	0.00518097
24004_irnt	Nitrogen oxides air pollution; 2010	Environment	UKB	0.3421	0.0679	4.6655e-07	0.1907	0.0442	1.5918e-05	0.00163972
24006_irnt	Particulate matter air pollution (pm2.5); 2010	Environment	UKB	0.4419	0.0711	5.1676e-10	0.2558	0.0447	1.0131e-08	0.000186735
24016_irnt	Nitrogen dioxide air pollution; 2005	Environment	UKB	0.1536	0.06	0.010464	0.0429	0.0434	0.32365	0.0353446
24017_irnt	Nitrogen dioxide air pollution; 2006	Environment	UKB	0.183	0.0603	0.002394	0.0636	0.0433	0.1417	0.0217931
24018_irnt	Nitrogen dioxide air pollution; 2007	Environment	UKB	0.1062	0.0598	0.075428	-0.0092	0.0427	0.83015	0.0282492
24019_irnt	Particulate matter air pollution (pm10); 2007	Environment	UKB	-0.0249	0.0659	0.70579	-0.1533	0.0455	0.00075808	0.0121473
2654_4	Non-butter spread type details: Soft (tub) margarine	Nutritional	UKB	0.2514	0.0645	9.6527e-05	0.1982	0.0429	3.8297e-06	0.381712
2654_6	Non-butter spread type details: Olive oil based spread (eg: Bertolli)	Nutritional	UKB	-0.191	0.0865	0.027229	-0.2182	0.0575	0.00014604	0.676237
2664_3	Reason for reducing amount of alcohol drunk: Health precaution	Psychiatric	UKB	-0.1355	0.0541	0.012206	-0.3922	0.037	3.0975e-26	1.05768e-07
2664_5	Reason for reducing amount of alcohol drunk: Other reason	Psychiatric	UKB	-0.1224	0.0607	0.043725	0.1955	0.0403	1.2324e-06	1.08098e-09
2754_irnt	Age at first live birth	Reproduction	UKB	-0.4257	0.038	4.2168e-29	-0.3268	0.0252	2.2972e-38	0.00163799
2764_irnt	Age at last live birth	Reproduction	UKB	-0.3525	0.0448	3.3993e-15	-0.3227	0.0293	3.3777e-28	0.429631
2794_irnt	Age started oral contraceptive pill	Reproduction	UKB	-0.1827	0.0507	0.00031156	-0.1669	0.0366	5.0388e-06	0.730107
2867_irnt	Age started smoking in former smokers	Psychiatric	UKB	-0.3927	0.059	2.8975e-11	-0.3867	0.0418	2.1605e-20	0.917611
2966_irnt	Age high blood pressure diagnosed	Cardiovascular	UKB	-0.0336	0.0693	0.62759	0.1248	0.0462	0.0069579	0.00854015
30000_irnt	White blood cell (leukocyte) count	Hematological	UKB	0.2096	0.0297	1.633e-12	0.1522	0.0179	2.1649e-17	0.0642531
30010_irnt	Red blood cell (erythrocyte) count	Hematological	UKB	0.0339	0.031	0.27322	0.0109	0.0196	0.57981	0.405661
30020_irnt	Haemoglobin concentration	Hematological	UKB	0.0629	0.035	0.072741	0.0358	0.0234	0.12642	0.363136
30030_irnt	Haematocrit percentage	Hematological	UKB	0.0689	0.0347	0.047018	0.0412	0.0238	0.083858	0.345258
30040_irnt	Mean corpuscular volume	Hematological	UKB	0.028	0.0276	0.31114	0.0271	0.0189	0.15223	0.686033
30050_irnt	Mean corpuscular haemoglobin	Hematological	UKB	0.0149	0.0269	0.57947	0.0201	0.0189	0.28882	0.971305
30060_irnt	Mean corpuscular haemoglobin concentration	Hematological	UKB	-0.0486	0.0413	0.23952	-0.0275	0.0275	0.31679	0.634401
30070_irnt	Red blood cell (erythrocyte) distribution width	Hematological	UKB	0.0681	0.0297	0.021933	0.0557	0.0193	0.0038851	0.66629
30080_irnt	Platelet count	Hematological	UKB	0.0393	0.0301	0.19179	0.051	0.019	0.0071957	0.464211
30090_irnt	Platelet crit	Hematological	UKB	0.0693	0.0326	0.033727	0.064	0.0191	0.00079764	0.866082
30100_irnt	Mean platelet (thrombocyte) volume	Hematological	UKB	0.0213	0.0268	0.42781	-0.0022	0.0168	0.89794	0.142854
30110_irnt	Platelet distribution width	Hematological	UKB	-0.0393	0.0308	0.20266	-0.03	0.0203	0.14022	0.517557
30120_irnt	Lymphocyte count	Hematological	UKB	0.137	0.0314	1.2854e-05	0.104	0.021	6.9286e-07	0.237252
30130_irnt	Monocyte count	Hematological	UKB	0.0926	0.0302	0.0021716	0.0716	0.0195	0.00023721	0.313358
30140_irnt	Neutrophill count	Hematological	UKB	0.1908	0.0292	6.1644e-11	0.1422	0.0174	2.615e-16	0.0984024
30180_irnt	Lymphocyte percentage	Hematological	UKB	-0.036	0.0316	0.25489	-0.02	0.0204	0.32765	0.737396
30190_irnt	Monocyte percentage	Hematological	UKB	-0.0627	0.0299	0.036051	-0.0451	0.0209	0.030851	0.800967
30200_irnt	Neutrophill percentage	Hematological	UKB	0.0396	0.0324	0.22151	0.0354	0.0192	0.064923	0.96897
30210_irnt	Eosinophill percentage	Hematological	UKB	0.0292	0.0356	0.41169	-0.0182	0.0199	0.36121	0.184401
30220_irnt	Basophill percentage	Hematological	UKB	0.0198	0.0401	0.62093	0.0349	0.0302	0.24835	0.713808
30240_irnt	Reticulocyte percentage	Hematological	UKB	0.1579	0.0338	3.0008e-06	0.1187	0.0244	1.1736e-06	0.178489
30250_irnt	Reticulocyte count	Hematological	UKB	0.1592	0.0349	5.1791e-06	0.1169	0.0246	2.0034e-06	0.175661
30260_irnt	Mean reticulocyte volume	Hematological	UKB	0.0613	0.0282	0.029806	0.0709	0.021	0.00072404	0.804677
30270_irnt	Mean sphered cell volume	Hematological	UKB	0.021	0.0299	0.4828	0.0201	0.0198	0.31049	0.925
30280_irnt	Immature reticulocyte fraction	Hematological	UKB	0.1829	0.0376	1.1185e-06	0.1546	0.024	1.1285e-10	0.35403
30290_irnt	High light scatter reticulocyte percentage	Hematological	UKB	0.1763	0.0338	1.8122e-07	0.14	0.0233	1.787e-09	0.21657
30300_irnt	High light scatter reticulocyte count	Hematological	UKB	0.1784	0.0347	2.6636e-07	0.1394	0.0234	2.7946e-09	0.188993
30500_irnt	Microalbumin in urine	Metabolic	UKB	0.1527	0.0766	0.046271	0.0579	0.0473	0.22143	0.129574
30510_irnt	Creatinine (enzymatic) in urine	Metabolic	UKB	0.1578	0.0347	5.3054e-06	0.1428	0.0262	4.9041e-08	0.597944
30520_irnt	Potassium in urine	Metabolic	UKB	-0.0017	0.0414	0.96785	-0.015	0.0304	0.6221	0.702619
30530_irnt	Sodium in urine	Metabolic	UKB	0.2069	0.0365	1.4828e-08	0.2234	0.0251	4.8269e-19	0.617631
3062_irnt	Forced vital capacity (FVC)	Respiratory	UKB	-0.207	0.0327	2.6125e-10	-0.2337	0.0205	3.9259e-30	0.28496
3063_irnt	Forced expiratory volume in 1-second (FEV1)	Respiratory	UKB	-0.2175	0.0324	1.955e-11	-0.2308	0.0219	4.5215e-26	0.591218
3064_irnt	Peak expiratory flow (PEF)	Respiratory	UKB	-0.2535	0.035	4.6581e-13	-0.2168	0.0256	2.3127e-17	0.202891
3143_irnt	Ankle spacing width	Skeletal	UKB	0.093	0.0256	0.00028915	0.0644	0.0201	0.001385	0.234283
3144_irnt	Heel Broadband ultrasound attenuation, direct entry	Skeletal	UKB	-0.0674	0.03	0.024453	0.0023	0.0225	0.91707	0.025916
3147_irnt	Heel quantitative ultrasound index (QUI), direct entry	Skeletal	UKB	-0.0876	0.0293	0.0028025	-0.0081	0.0224	0.71709	0.0070218
3148_irnt	Heel bone mineral density (BMD)	Skeletal	UKB	-0.0875	0.0293	0.0027676	-0.0074	0.0224	0.73968	0.0067846
3526_irnt	Mother's age at death	Mortality	UKB	-0.3359	0.0838	6.1565e-05	-0.2769	0.0478	6.7582e-09	0.346358
3536_irnt	Age started hormone-replacement therapy (HRT)	Body Functions	UKB	-0.4104	0.0626	5.5186e-11	-0.2168	0.0418	2.1205e-07	0.000116173
3581_irnt	Age at menopause (last menstrual period)	Reproduction	UKB	-0.1365	0.042	0.0011504	-0.0722	0.0292	0.013525	0.0812439
3761_irnt	Age hay fever, rhinitis or eczema diagnosed	Respiratory	UKB	0.1537	0.0542	0.0045912	0.0648	0.0347	0.061648	0.0422929
399_irnt	Number of incorrect matches in round	Cognitive	UKB	0.1457	0.0384	0.00014879	-0.053	0.0289	0.067028	3.18347e-07
400_irnt	Time to complete round	Cognitive	UKB	0.1704	0.0345	7.9769e-07	-0.0127	0.0237	0.59339	4.08173e-09
404_irnt	Duration to first press of snap-button in each round	Cognitive	UKB	0.1334	0.0345	0.00011197	0.0319	0.0235	0.17532	0.000710204
4079_irnt	Diastolic blood pressure, automated reading	Cardiovascular	UKB	0.0983	0.0336	0.0033922	0.1276	0.0245	1.9068e-07	0.333426
4080_irnt	Systolic blood pressure, automated reading	Cardiovascular	UKB	0.0895	0.0319	0.0049632	0.1135	0.0252	6.9323e-06	0.404163
4100_irnt	Ankle spacing width (left)	Skeletal	UKB	0.1185	0.0344	0.00056036	0.0394	0.023	0.087459	0.00891073
4101_irnt	Heel broadband ultrasound attenuation (left)	Skeletal	UKB	-0.0698	0.0354	0.048626	-0.0101	0.0246	0.68009	0.13884
4104_irnt	Heel quantitative ultrasound index (QUI), direct entry (left)	Skeletal	UKB	-0.0886	0.0342	0.0095991	-0.0226	0.024	0.34621	0.0828231
4105_irnt	Heel bone mineral density (BMD) (left)	Skeletal	UKB	-0.0866	0.0342	0.011286	-0.023	0.0238	0.33536	0.0974659
4106_irnt	Heel bone mineral density (BMD) T-score, automated (left)	Skeletal	UKB	-0.0886	0.0342	0.0095931	-0.0226	0.024	0.34636	0.0827302
4119_irnt	Ankle spacing width (right)	Skeletal	UKB	0.1009	0.0345	0.0034693	0.0428	0.0222	0.054222	0.048848
4120_irnt	Heel broadband ultrasound attenuation (right)	Skeletal	UKB	-0.082	0.035	0.019077	-0.0211	0.0237	0.37199	0.109352
41215_0	Detention categories: Informal, not formally detained	Psychiatric	UKB	0.2282	0.0877	0.0092829	0.3364	0.0683	8.4098e-07	0.154598
4123_irnt	Heel quantitative ultrasound index (QUI), direct entry (right)	Skeletal	UKB	-0.1031	0.0337	0.0022515	-0.0321	0.0232	0.16704	0.0456872
41231_1	Hospital episode type: General episode	Activities	UKB	0.382	0.0577	3.5035e-11	0.3251	0.0454	8.1731e-13	0.276645
4124_irnt	Heel bone mineral density (BMD) (right)	Skeletal	UKB	-0.1031	0.0335	0.0021236	-0.0326	0.0232	0.15927	0.0477169
41248_1000	Destinations on discharge from hospital (recoded): Usual Place of residence	Activities	UKB	0.3834	0.052	1.6334e-13	0.3717	0.0386	6.5961e-22	0.816891
4125_irnt	Heel bone mineral density (BMD) T-score, automated (right)	Skeletal	UKB	-0.1031	0.0337	0.0022536	-0.0321	0.0232	0.16701	0.0457262
4194_irnt	Pulse rate	Cardiovascular	UKB	0.0965	0.0402	0.016296	0.0679	0.0288	0.018536	0.457235
4195_irnt	Pulse wave reflection index	Cardiovascular	UKB	-0.0196	0.0599	0.74339	-0.0032	0.0422	0.93929	0.748171
4196_irnt	Pulse wave peak to peak time	Cardiovascular	UKB	-0.2508	0.0653	0.00012252	-0.1529	0.0424	0.000316	0.0747228
4288_irnt	Time to answer	Cognitive	UKB	-0.0545	0.0638	0.39252	-0.0235	0.0455	0.6061	0.603738
4290_irnt	Duration screen displayed	Cognitive	UKB	0.4503	0.0412	8.1172e-28	0.234	0.0306	2.0815e-14	2.77566e-07
46_irnt	Hand grip strength (left)	Muscular	UKB	-0.2258	0.0322	2.4821e-12	-0.2211	0.0217	2.3061e-24	0.939117
47_irnt	Hand grip strength (right)	Muscular	UKB	-0.2503	0.0319	3.9184e-15	-0.2066	0.0227	1.0144e-19	0.164769
48_irnt	Waist circumference	Metabolic	UKB	0.2174	0.0274	2.1848e-15	0.1952	0.0195	1.4517e-23	0.361582
4803_0	Tinnitus: No, never	Ear, Nose, Throat	UKB	-0.2489	0.0553	6.641e-06	-0.2805	0.0373	5.6914e-14	0.519585
4803_11	Tinnitus: Yes, now most or all of the time	Ear, Nose, Throat	UKB	0.0589	0.0701	0.40107	0.147	0.0501	0.0033261	0.186978
49_irnt	Hip circumference	Metabolic	UKB	0.121	0.0275	1.0709e-05	0.1391	0.0198	1.9052e-12	0.536717
50_irnt	Standing height	Skeletal	UKB	-0.1647	0.0233	1.5399e-12	-0.1798	0.0162	1.3983e-28	0.386934
5084_irnt	Spherical power (right)	Ophthalmological	UKB	0.1629	0.0348	2.8857e-06	0.1344	0.0255	1.3668e-07	0.343233
5085_irnt	Spherical power (left)	Ophthalmological	UKB	0.1664	0.0346	1.5719e-06	0.1359	0.0251	6.4598e-08	0.297391
5096_irnt	3mm weak meridian (left)	Ophthalmological	UKB	0.0657	0.0333	0.048193	0.0839	0.0265	0.0015648	0.626741
5097_irnt	6mm weak meridian (left)	Ophthalmological	UKB	0.0633	0.0351	0.071795	0.0718	0.0263	0.0064353	0.819103
5098_irnt	6mm weak meridian (right)	Ophthalmological	UKB	0.0682	0.0349	0.050381	0.078	0.0269	0.0038015	0.816184
5099_irnt	3mm weak meridian (right)	Ophthalmological	UKB	0.0683	0.0348	0.049551	0.0692	0.027	0.010298	0.977254
5101_irnt	6mm weak meridian angle (right)	Ophthalmological	UKB	0.0251	0.0836	0.7643	-0.0046	0.0542	0.93185	0.693555
5103_irnt	3mm weak meridian angle (left)	Ophthalmological	UKB	0.067	0.0707	0.34361	0.0844	0.0507	0.096004	0.814353
5104_irnt	3mm strong meridian angle (left)	Ophthalmological	UKB	-0.0642	0.0657	0.32849	-0.076	0.0402	0.059038	0.817255
5106_irnt	6mm strong meridian angle (right)	Ophthalmological	UKB	0.0271	0.0712	0.70353	0.0765	0.0495	0.1221	0.39793
5107_irnt	3mm strong meridian angle (right)	Ophthalmological	UKB	0.0495	0.0762	0.51575	0.0549	0.0499	0.27073	0.934249
5108_irnt	3mm asymmetry angle (right)	Ophthalmological	UKB	0.0504	0.0685	0.46164	0.0476	0.0489	0.33039	0.956491
5109_irnt	6mm asymmetry angle (right)	Ophthalmological	UKB	0.0392	0.0838	0.64003	0.0156	0.0614	0.79918	0.695548
5110_irnt	6mm asymmetry angle (left)	Ophthalmological	UKB	0.2207	0.0797	0.0056333	0.1247	0.0553	0.024099	0.173249
5111_irnt	3mm asymmetry angle (left)	Ophthalmological	UKB	-0.005	0.0656	0.93946	0.0894	0.0474	0.059512	0.101597
5112_irnt	3mm cylindrical power angle (left)	Ophthalmological	UKB	0.0696	0.071	0.3271	0.0849	0.0508	0.094832	0.839548
5114_irnt	6mm cylindrical power angle (right)	Ophthalmological	UKB	0.0233	0.0833	0.77935	-0.0026	0.0542	0.9613	0.732632
5116_irnt	3mm cylindrical power (right)	Ophthalmological	UKB	0.0053	0.0525	0.9196	0.0373	0.036	0.29993	0.522644
5119_irnt	3mm cylindrical power (left)	Ophthalmological	UKB	0.0304	0.0519	0.55864	0.0976	0.0394	0.013205	0.200856
5132_irnt	3mm strong meridian (right)	Ophthalmological	UKB	0.0705	0.0348	0.042482	0.0576	0.0261	0.027454	0.638289
5133_irnt	6mm strong meridian (right)	Ophthalmological	UKB	0.0785	0.0363	0.030693	0.0655	0.0262	0.012352	0.653273
5134_irnt	6mm strong meridian (left)	Ophthalmological	UKB	0.0541	0.0362	0.13485	0.0571	0.0272	0.035767	0.964928
5135_irnt	3mm strong meridian (left)	Ophthalmological	UKB	0.055	0.0347	0.11291	0.0597	0.0268	0.025938	0.957757
5157_irnt	6mm asymmetry index (left)	Ophthalmological	UKB	0.169	0.0598	0.0047332	-0.0077	0.0435	0.85985	0.00163891
5158_irnt	6mm asymmetry index (right)	Ophthalmological	UKB	0.1366	0.0692	0.048247	-0.0659	0.0466	0.15719	0.00223896
5159_irnt	3mm asymmetry index (right)	Ophthalmological	UKB	0.1914	0.0913	0.036095	-0.0208	0.0645	0.74639	0.00684177
5201_irnt	logMAR, final (right)	Ophthalmological	UKB	0.2337	0.0814	0.0040855	0.0571	0.0558	0.30639	0.0159514
5254_irnt	Intra-ocular pressure, corneal-compensated (right)	Ophthalmological	UKB	-0.0717	0.0469	0.12584	-0.0582	0.0326	0.074501	0.753242
5255_irnt	Intra-ocular pressure, Goldmann-correlated (right)	Ophthalmological	UKB	-0.0625	0.0432	0.14802	-0.0022	0.0304	0.94308	0.126151
5256_irnt	Corneal hysteresis (right)	Ophthalmological	UKB	-0.0117	0.0405	0.77194	0.0694	0.0316	0.028227	0.0474599
5257_irnt	Corneal resistance factor (right)	Ophthalmological	UKB	-0.0343	0.0388	0.37702	0.0489	0.0301	0.10401	0.0378831
5262_irnt	Intra-ocular pressure, corneal-compensated (left)	Ophthalmological	UKB	-0.0982	0.047	0.036694	-0.0896	0.032	0.0051485	0.832196
5263_irnt	Intra-ocular pressure, Goldmann-correlated (left)	Ophthalmological	UKB	-0.08	0.0419	0.056296	-0.0331	0.0285	0.24552	0.212851
5264_irnt	Corneal hysteresis (left)	Ophthalmological	UKB	0.0397	0.0414	0.33839	0.0786	0.0331	0.017456	0.349136
5265_irnt	Corneal resistance factor (left)	Ophthalmological	UKB	-0.0075	0.0379	0.84223	0.0417	0.0295	0.1572	0.18805
5983_irnt	ECG, heart rate	Cardiovascular	UKB	0.003	0.0602	0.96007	0.0762	0.04	0.0566	0.150835
5984_irnt	ECG, load	Cardiovascular	UKB	-0.5641	0.0883	1.6526e-10	-0.5018	0.0632	1.9966e-15	0.389824
6032_irnt	Maximum workload during fitness test	Cardiovascular	UKB	-0.511	0.0747	7.718e-12	-0.4665	0.0541	6.4619e-18	0.52395
6138_1	Qualifications: College or University degree	Environment	UKB	-0.491	0.0293	4.7726e-63	-0.4018	0.0217	1.1728e-76	0.000376195
6138_100	Qualifications: None of the above	Environment	UKB	0.5427	0.0339	1.1965e-57	0.4275	0.0215	1.1101e-87	1.13911e-05
6138_2	Qualifications: A levels/AS levels or equivalent	Environment	UKB	-0.4998	0.0317	6.1759e-56	-0.3704	0.0223	7.6459e-62	3.08589e-06
6138_3	Qualifications: O levels/GCSEs or equivalent	Environment	UKB	-0.4586	0.0407	1.6956e-29	-0.309	0.0288	6.6324e-27	2.37695e-05
6138_4	Qualifications: CSEs or equivalent	Environment	UKB	0.5327	0.0564	3.4533e-21	0.4278	0.0392	8.9091e-28	0.0278829
6138_5	Qualifications: NVQ or HND or HNC or equivalent	Environment	UKB	0.3295	0.0638	2.3979e-07	0.4133	0.044	5.9045e-21	0.127746
6138_6	Qualifications: Other professional qualifications eg: nursing, teaching	Environment	UKB	-0.4701	0.0416	1.4276e-29	-0.338	0.0288	8.697e-32	0.000263853
6139_2	Gas or solid-fuel cooking/heating: A gas fire that you use regularly in winter time	Activities	UKB	0.0773	0.094	0.41094	0.1661	0.0649	0.010542	0.288224
6139_3	Gas or solid-fuel cooking/heating: An open solid fuel fire that you use regularly in winter time	Activities	UKB	-0.3913	0.0567	4.9632e-12	-0.4114	0.038	2.2684e-27	0.646052
6141_1	How are people in household related to participant: Husband, wife or partner	Social Interactions	UKB	-0.2833	0.0512	3.0772e-08	-0.2362	0.0338	2.86e-12	0.256475
6142_1	Current employment status: In paid employment or self-employed	Environment	UKB	-0.6173	0.0696	7.121e-19	-0.3715	0.0458	5.2112e-16	4.86354e-06
6142_2	Current employment status: Retired	Environment	UKB	0.0107	0.0779	0.89061	-0.0063	0.053	0.90473	0.799446
6142_4	Current employment status: Unable to work because of sickness or disability	Environment	UKB	0.6091	0.0522	1.7171e-31	0.4291	0.036	1.1247e-32	3.505e-05
6143_1	Transport type for commuting to job workplace: Car/motor vehicle	Environment	UKB	0.0904	0.0663	0.17226	0.1272	0.0457	0.0054301	0.522314
6143_3	Transport type for commuting to job workplace: Public transport	Environment	UKB	-0.1629	0.0615	0.0080724	-0.172	0.0463	0.00020303	0.853053
6143_4	Transport type for commuting to job workplace: Cycle	Environment	UKB	-0.3133	0.0588	9.9459e-08	-0.3189	0.0408	5.3677e-15	0.917427
6144_1	Never eat eggs, dairy, wheat, sugar: Eggs or foods containing eggs	Nutritional	UKB	0.3565	0.0851	2.7991e-05	0.2053	0.054	0.00014301	0.0265903
6144_4	Never eat eggs, dairy, wheat, sugar: Sugar or foods/drinks containing sugar	Nutritional	UKB	0.3525	0.0421	5.9532e-17	0.1555	0.0257	1.4305e-09	2.03917e-10
6144_5	Never eat eggs, dairy, wheat, sugar: I eat all of the above	Nutritional	UKB	-0.4061	0.0427	1.8177e-21	-0.1906	0.0266	7.1968e-13	1.64193e-11
6145_1	Illness, injury, bereavement, stress in last 2 years: Serious illness, injury or assault to yourself	Environment	UKB	0.3508	0.0691	3.8195e-07	0.2831	0.0426	3.0844e-11	0.208923
6145_100	Illness, injury, bereavement, stress in last 2 years: None of the above	Environment	UKB	-0.3365	0.0554	1.2351e-09	-0.2747	0.0342	1.0428e-15	0.156789
6145_6	Illness, injury, bereavement, stress in last 2 years: Financial difficulties	Environment	UKB	0.3318	0.0482	6.0617e-12	0.2942	0.0324	1.0297e-19	0.36306
6146_100	Attendance/disability/mobility allowance: None of the above	Environment	UKB	-0.4981	0.0449	1.436e-28	-0.3851	0.0293	2.3058e-39	0.00152591
6146_2	Attendance/disability/mobility allowance: Disability living allowance	Environment	UKB	0.5047	0.0478	4.8596e-26	0.3712	0.0318	1.6211e-31	0.00062243
6146_3	Attendance/disability/mobility allowance: Blue badge	Environment	UKB	0.4201	0.0508	1.3002e-16	0.3599	0.0334	5.3084e-27	0.153424
6147_1	Reason for glasses/contact lenses: For short-sightedness, i.e. only or mainly for distance viewing such as driving, cinema etc (called 'myopia')	Activities	UKB	-0.253	0.0487	2.0383e-07	-0.1799	0.0323	2.4548e-08	0.087037
6147_2	Reason for glasses/contact lenses: For long-sightedness, i.e. for distance and near, but particularly for near tasks like reading (called 'hypermetropia')	Activities	UKB	0.069	0.0761	0.36428	0.0954	0.051	0.061208	0.705813
6147_3	Reason for glasses/contact lenses: For just reading/near work as you are getting older (called 'presbyopia')	Activities	UKB	0.2441	0.127	0.054725	0.1138	0.0803	0.15651	0.214112
6147_4	Reason for glasses/contact lenses: For 'astigmatism'	Activities	UKB	-0.2653	0.0748	0.00038816	-0.1924	0.0528	0.00026788	0.286802
6149_1	Mouth/teeth dental problems: Mouth ulcers	Body Structures	UKB	0.0112	0.0467	0.81113	0.042	0.0351	0.2316	0.495152
6149_100	Mouth/teeth dental problems: None of the above	Body Structures	UKB	-0.2885	0.0409	1.7253e-12	-0.2506	0.0299	5.5224e-17	0.348133
6149_3	Mouth/teeth dental problems: Bleeding gums	Body Structures	UKB	0.0678	0.0539	0.20816	0.0725	0.0365	0.04724	0.901873
6149_4	Mouth/teeth dental problems: Loose teeth	Body Structures	UKB	0.243	0.0629	0.00011044	0.1947	0.0413	2.5005e-06	0.388158
6149_6	Mouth/teeth dental problems: Dentures	Body Structures	UKB	0.3098	0.0394	3.7589e-15	0.262	0.0264	3.8406e-23	0.180638
6150_1	Vascular/heart problems diagnosed by doctor: Heart attack	Cardiovascular	UKB	0.2053	0.0573	0.00033612	0.1397	0.0401	0.00049761	0.176295
6150_100	Vascular/heart problems diagnosed by doctor: None of the above	Cardiovascular	UKB	-0.2008	0.0331	1.353e-09	-0.1907	0.0231	1.4375e-16	0.754867
6150_2	Vascular/heart problems diagnosed by doctor: Angina	Cardiovascular	UKB	0.3229	0.0543	2.7788e-09	0.2654	0.0332	1.2267e-15	0.209028
6150_4	Vascular/heart problems diagnosed by doctor: High blood pressure	Cardiovascular	UKB	0.1896	0.0331	1.0014e-08	0.1781	0.023	9.1848e-15	0.709681
6152_100	Blood clot, DVT, bronchitis, emphysema, asthma, rhinitis, eczema, allergy diagnosed by doctor: None of the above	Respiratory	UKB	-0.1284	0.0349	0.00023128	-0.0969	0.0238	4.8282e-05	0.288369
6152_5	Blood clot, DVT, bronchitis, emphysema, asthma, rhinitis, eczema, allergy diagnosed by doctor: Blood clot in the leg (DVT)	Respiratory	UKB	0.3577	0.08	7.7663e-06	0.2023	0.0518	9.4344e-05	0.00932629
6152_6	Blood clot, DVT, bronchitis, emphysema, asthma, rhinitis, eczema, allergy diagnosed by doctor: Emphysema/chronic bronchitis	Respiratory	UKB	0.4675	0.0691	1.3195e-11	0.319	0.0452	1.7407e-12	0.00683702
6152_8	Blood clot, DVT, bronchitis, emphysema, asthma, rhinitis, eczema, allergy diagnosed by doctor: Asthma	Respiratory	UKB	0.1625	0.04	4.9051e-05	0.1296	0.0248	1.7939e-07	0.287414
6152_9	Blood clot, DVT, bronchitis, emphysema, asthma, rhinitis, eczema, allergy diagnosed by doctor: Hayfever, allergic rhinitis or eczema	Respiratory	UKB	-0.0129	0.035	0.71223	0.0069	0.0255	0.78533	0.566882
6153_1	Medication for cholesterol, blood pressure, diabetes, or take exogenous hormones: Cholesterol lowering medication	Activities	UKB	0.149	0.0544	0.0061529	0.1776	0.0293	1.287e-09	0.487565
6153_100	Medication for cholesterol, blood pressure, diabetes, or take exogenous hormones: None of the above	Activities	UKB	-0.1707	0.0444	0.00011978	-0.1693	0.0265	1.8011e-10	0.973192
6153_2	Medication for cholesterol, blood pressure, diabetes, or take exogenous hormones: Blood pressure medication	Activities	UKB	0.1213	0.0379	0.0013856	0.1285	0.0254	4.2191e-07	0.84534
6154_1	Medication for pain relief, constipation, heartburn: Aspirin	Activities	UKB	0.2181	0.0486	7.2927e-06	0.2132	0.0327	6.9511e-11	0.925083
6154_100	Medication for pain relief, constipation, heartburn: None of the above	Activities	UKB	-0.3987	0.038	8.8784e-26	-0.3109	0.0224	1.2431e-43	0.00829845
6154_2	Medication for pain relief, constipation, heartburn: Ibuprofen (e.g. Nurofen)	Activities	UKB	0.2664	0.0537	7.1062e-07	0.1295	0.0352	0.00023801	0.000672101
6154_3	Medication for pain relief, constipation, heartburn: Paracetamol	Activities	UKB	0.3851	0.0417	2.5616e-20	0.3181	0.0259	9.0816e-35	0.067081
6154_5	Medication for pain relief, constipation, heartburn: Omeprazole (e.g. Zanprol)	Activities	UKB	0.2632	0.0609	1.5528e-05	0.3122	0.0383	3.6738e-16	0.336723
6154_6	Medication for pain relief, constipation, heartburn: Laxatives (e.g. Dulcolax, Senokot)	Activities	UKB	0.2506	0.0731	0.00060937	0.192	0.0504	0.00013957	0.368033
6155_100	Vitamin and mineral supplements: None of the above	Activities	UKB	-0.0625	0.048	0.19233	0.0997	0.0325	0.0021584	6.32349e-05
6155_3	Vitamin and mineral supplements: Vitamin C	Activities	UKB	0.1361	0.065	0.036348	-0.0924	0.0398	0.020279	4.92035e-05
6155_7	Vitamin and mineral supplements: Multivitamins +/- minerals	Activities	UKB	-0.0277	0.0529	0.60115	-0.1171	0.0349	0.00078848	0.0282268
6157_100	Why stopped smoking: None of the above	Psychiatric	UKB	0.2326	0.076	0.0022006	0.4331	0.0541	1.232e-15	0.00123385
6159_1	Pain type(s) experienced in last month: Headache	Neurological	UKB	0.2971	0.0455	6.6769e-11	0.217	0.0273	1.9463e-15	0.0102073
6159_100	Pain type(s) experienced in last month: None of the above	Neurological	UKB	-0.439	0.0393	5.5998e-29	-0.3604	0.0263	7.4558e-43	0.0201587
6159_3	Pain type(s) experienced in last month: Neck or shoulder pain	Neurological	UKB	0.4173	0.0477	2.0308e-18	0.3613	0.0317	3.9799e-30	0.172468
6159_4	Pain type(s) experienced in last month: Back pain	Neurological	UKB	0.3583	0.0423	2.2955e-17	0.3313	0.0295	2.3886e-29	0.480566
6159_5	Pain type(s) experienced in last month: Stomach or abdominal pain	Neurological	UKB	0.3842	0.0551	3.1959e-12	0.2983	0.0404	1.5953e-13	0.0583461
6159_6	Pain type(s) experienced in last month: Hip pain	Neurological	UKB	0.3261	0.0504	1.0219e-10	0.3398	0.0315	3.9221e-27	0.726589
6159_7	Pain type(s) experienced in last month: Knee pain	Neurological	UKB	0.4081	0.0413	4.6239e-23	0.3809	0.028	4.9762e-42	0.49131
6159_8	Pain type(s) experienced in last month: Pain all over the body	Neurological	UKB	0.571	0.08	9.2795e-13	0.4096	0.0522	4.1091e-15	0.0103983
6160_1	Leisure/social activities: Sports club or gym	Social Interactions	UKB	-0.3577	0.0484	1.4731e-13	-0.3566	0.031	1.3149e-30	0.995094
6160_100	Leisure/social activities: None of the above	Social Interactions	UKB	0.3915	0.0451	3.9396e-18	0.3815	0.03	4.6382e-37	0.806852
6160_2	Leisure/social activities: Pub or social club	Social Interactions	UKB	0.0894	0.0461	0.052418	0.0628	0.0321	0.05058	0.498677
6160_3	Leisure/social activities: Religious group	Social Interactions	UKB	-0.3541	0.0402	1.3395e-18	-0.2634	0.0302	3.0674e-18	0.0247417
6160_4	Leisure/social activities: Adult education class	Social Interactions	UKB	-0.2898	0.0594	1.0742e-06	-0.2887	0.0452	1.7449e-10	0.968526
6160_5	Leisure/social activities: Other group activity	Social Interactions	UKB	-0.3927	0.0516	2.8933e-14	-0.3592	0.0378	2.0987e-21	0.514741
6162_1	Types of transport used (excluding work): Car/motor vehicle	Activities	UKB	-0.2038	0.0506	5.6337e-05	-0.0985	0.035	0.0049198	0.0206354
6162_2	Types of transport used (excluding work): Walk	Activities	UKB	-0.1418	0.0465	0.0023064	-0.1022	0.0304	0.00077481	0.273075
6162_3	Types of transport used (excluding work): Public transport	Activities	UKB	0.0989	0.0474	0.037025	0.0397	0.0377	0.2923	0.169163
6162_4	Types of transport used (excluding work): Cycle	Activities	UKB	-0.2993	0.0491	1.101e-09	-0.3527	0.0338	1.8399e-25	0.240216
6164_1	Types of physical activity in last 4 weeks: Walking for pleasure (not as a means of transport)	Activities	UKB	-0.3098	0.0452	7.3934e-12	-0.405	0.0298	6.0017e-42	0.0132666
6164_100	Types of physical activity in last 4 weeks: None of the above	Activities	UKB	0.4124	0.0561	1.876e-13	0.4896	0.0367	1.0679e-40	0.0846369
6164_2	Types of physical activity in last 4 weeks: Other exercises (eg: swimming, cycling, keep fit, bowling)	Activities	UKB	-0.4058	0.0416	1.7462e-22	-0.415	0.0248	4.2773e-63	0.767933
6164_3	Types of physical activity in last 4 weeks: Strenuous sports	Activities	UKB	-0.3974	0.051	6.2667e-15	-0.4285	0.0357	3.1514e-33	0.505267
6164_4	Types of physical activity in last 4 weeks: Light DIY (eg: pruning, watering the lawn)	Activities	UKB	-0.4062	0.0471	6.0342e-18	-0.3587	0.0301	8.3061e-33	0.207547
6164_5	Types of physical activity in last 4 weeks: Heavy DIY (eg: weeding, lawn mowing, carpentry, digging)	Activities	UKB	-0.2859	0.0447	1.6586e-10	-0.2296	0.0335	7.1359e-12	0.165363
6177_1	Medication for cholesterol, blood pressure or diabetes: Cholesterol lowering medication	Activities	UKB	0.1391	0.0461	0.0025639	0.2082	0.0317	5.2604e-11	0.0899041
6177_100	Medication for cholesterol, blood pressure or diabetes: None of the above	Activities	UKB	-0.137	0.043	0.001452	-0.2189	0.0298	2.0395e-13	0.0469941
6177_2	Medication for cholesterol, blood pressure or diabetes: Blood pressure medication	Activities	UKB	0.12	0.0418	0.004089	0.1904	0.0289	4.2959e-11	0.0643108
6179_1	Mineral and other dietary supplements: Fish oil (including cod liver oil)	Activities	UKB	0.0096	0.0485	0.84277	-0.0152	0.0309	0.62421	0.558764
6179_100	Mineral and other dietary supplements: None of the above	Activities	UKB	0.0431	0.0467	0.35622	0.0244	0.033	0.4595	0.659058
6179_2	Mineral and other dietary supplements: Glucosamine	Activities	UKB	-0.0863	0.0537	0.10777	-0.058	0.0357	0.10415	0.526919
6179_3	Mineral and other dietary supplements: Calcium	Activities	UKB	-0.0999	0.0652	0.12536	-0.1633	0.0458	0.00036782	0.219195
6179_4	Mineral and other dietary supplements: Zinc	Activities	UKB	-0.0104	0.068	0.87799	-0.0938	0.0487	0.053988	0.180834
670_1	Type of accommodation lived in: A house or bungalow	Activities	UKB	-0.2558	0.0593	1.6065e-05	-0.1515	0.0409	0.00021495	0.0584019
680_1	Own or rent accommodation lived in: Own outright (by you or someone in your household)	Activities	UKB	-0.2868	0.0431	2.7417e-11	-0.1676	0.0368	5.3538e-06	0.00688484
680_2	Own or rent accommodation lived in: Own with a mortgage	Activities	UKB	-0.087	0.0684	0.20365	-0.1394	0.0516	0.0068488	0.425619
680_3	Own or rent accommodation lived in: Rent - from local authority, local council, housing association	Activities	UKB	0.5058	0.0462	7.6071e-28	0.4252	0.0292	3.457e-48	0.0410732
699_irnt	Length of time at current address	Activities	UKB	0.0811	0.0465	0.080842	0.1522	0.0351	1.452e-05	0.0836341
767_irnt	Length of working week for main job	Environment	UKB	0.0693	0.0724	0.33846	0.0368	0.0422	0.38243	0.597555
78_irnt	Heel bone mineral density (BMD) T-score, automated	Skeletal	UKB	-0.0876	0.0293	0.0028021	-0.0081	0.0224	0.71694	0.00702127
874_irnt	Duration of walks	Activities	UKB	0.286	0.0452	2.4128e-10	0.2625	0.0276	1.7736e-21	0.541768
914_irnt	Duration of vigorous activity	Activities	UKB	0.287	0.0567	4.1882e-07	0.2251	0.0399	1.6743e-08	0.181123
93_irnt	Systolic blood pressure, manual reading	Cardiovascular	UKB	0.1954	0.07	0.00525	0.1159	0.0502	0.020865	0.203745
94_irnt	Diastolic blood pressure, manual reading	Cardiovascular	UKB	0.1781	0.0766	0.020078	0.1239	0.0515	0.016096	0.423982
C44	Diagnoses - main ICD10: C44 Other malignant neoplasms of skin	Neoplasms	UKB	-0.0532	0.0578	0.35729	0.0108	0.0407	0.79147	0.209271
C50	Diagnoses - main ICD10: C50 Malignant neoplasm of breast	Neoplasms	UKB	-0.0693	0.0682	0.30938	0.0499	0.0467	0.28485	0.0553011
D12	Diagnoses - main ICD10: D12 Benign neoplasm of colon, rectum, anus and anal canal	Neoplasms	UKB	0.1142	0.0627	0.068701	0.1477	0.0461	0.0013542	0.568686
G56	Diagnoses - main ICD10: G56 Mononeuropathies of upper limb	Neurological	UKB	0.2407	0.0605	6.885e-05	0.2102	0.0376	2.205e-08	0.542932
H26	Diagnoses - main ICD10: H26 Other cataract	Ophthalmological	UKB	0.1851	0.0672	0.00585	0.0717	0.0446	0.10789	0.0440061
I20	Diagnoses - main ICD10: I20 Angina pectoris	Cardiovascular	UKB	0.2908	0.0646	6.7229e-06	0.2678	0.044	1.168e-09	0.714646
I21	Diagnoses - main ICD10: I21 Acute myocardial infarction	Cardiovascular	UKB	0.1269	0.0661	0.054823	0.1076	0.0435	0.013309	0.735341
I25	Diagnoses - main ICD10: I25 Chronic ischaemic heart disease	Cardiovascular	UKB	0.1728	0.0557	0.0019316	0.1709	0.0331	2.4057e-07	0.968153
I48	Diagnoses - main ICD10: I48 Atrial fibrillation and flutter	Cardiovascular	UKB	-0.0526	0.0561	0.34854	-0.0298	0.038	0.43264	0.686024
I83	Diagnoses - main ICD10: I83 Varicose veins of lower extremities	Cardiovascular	UKB	0.1642	0.0548	0.0027215	0.0957	0.0407	0.018655	0.141619
I84	Diagnoses - main ICD10: I84 Haemorrhoids	Cardiovascular	UKB	0.2446	0.0595	3.9808e-05	0.1105	0.0511	0.030668	0.0258804
K21	Diagnoses - main ICD10: K21 Gastro-oesophageal reflux disease	Gastrointestinal	UKB	0.3533	0.0752	2.6038e-06	0.3414	0.0567	1.7249e-09	0.843847
K22	Diagnoses - main ICD10: K22 Other diseases of oesophagus	Gastrointestinal	UKB	0.2637	0.1066	0.013376	0.2264	0.0575	8.2054e-05	0.564242
K40	Diagnoses - main ICD10: K40 Inguinal hernia	Gastrointestinal	UKB	0.0632	0.0555	0.25474	0.0614	0.0345	0.074864	0.983474
K44	Diagnoses - main ICD10: K44 Diaphragmatic hernia	Gastrointestinal	UKB	0.4611	0.0892	2.3311e-07	0.3812	0.0647	3.8774e-09	0.301212
PMID:21173776	conscientiousness	Psychiatric	outside	0.0414	0.1358	0.76071	-0.1899	0.0922	0.03953	0.0468169
PMID:21173776	openness	Psychiatric	outside	-0.1682	0.1091	0.12325	-0.2061	0.0766	0.0071097	0.723436
PMID:24097068	ldl cholesterol	Metabolic	outside	-0.0305	0.0377	0.4183	0.0675	0.027	0.012394	0.00082609
PMID:24097068	triglycerides	Metabolic	outside	0.052	0.0335	0.12029	0.0315	0.0214	0.14034	0.417912
PMID:25282103	height	Skeletal	outside	-0.1105	0.0268	3.8066e-05	-0.1195	0.0215	2.6943e-08	0.784267
PMID:25673412	waist circumference	Metabolic	outside	0.109	0.0366	0.0029091	0.1073	0.0229	2.6977e-06	0.885241
PMID:25673412	WHR	Metabolic	outside	0.1737	0.0414	2.6824e-05	0.1315	0.0277	2.0863e-06	0.23931
PMID:25673413	BMI	Metabolic	outside	0.1551	0.0338	4.3103e-06	0.1403	0.0193	3.8161e-13	0.603109
PMID:25993607	neuroticism	Psychiatric	outside	0.4355	0.1086	6.1033e-05	0.316	0.0739	1.8805e-05	0.147464
PMID:26362575	extraversion	Psychiatric	outside	0.0224	0.0816	0.78395	-0.131	0.0495	0.0081009	0.0203299
PMID:27089181	depressive symptoms	Psychiatric	outside	0.4576	0.0589	7.8254e-15	0.3059	0.04	2.0035e-14	0.00138862
PMID:27089181	subjective wellbeing	Psychiatric	outside	-0.1609	0.052	0.001965	-0.207	0.0382	5.9059e-08	0.361387
PMID:27798627	age at first birth	Reproduction	outside	-0.3272	0.0447	2.4154e-13	-0.238	0.0299	1.625e-15	0.0151049
PMID:27798627	number of children ever born	Reproduction	outside	0.0748	0.0509	0.14122	0.0208	0.0362	0.56659	0.25359
PMID:28067908	inflammatory bowel disease	Gastrointestinal	outside	0.142	0.0422	0.00076824	0.0579	0.0287	0.043542	0.0106231
PMID:29212778	coronary artery disease	Cardiovascular	outside	0.1595	0.0354	6.6874e-06	0.1322	0.0222	2.6274e-09	0.3717
PMID:29942086	cognition	Cognitive	outside	-0.458	0.0292	2.7468e-55	-0.2668	0.0226	2.849e-32	3.33069e-12
PMID:30150663	cannabis lifetime use	Psychiatric	outside	-0.2301	0.0447	2.6738e-07	-0.1881	0.0326	8.27e-09	0.350047
PMID:30297969	t2d	Endocrine	outside	0.1851	0.03	6.6568e-10	0.1776	0.0219	5.4526e-16	0.955781
PMID:30478444	adhd	Psychiatric	outside	0.3245	0.0516	3.2787e-10	0.3054	0.0325	5.8531e-21	0.676752
PMID:30482948	alcohol dependence	Psychiatric	outside	0.4066	0.0968	2.6694e-05	0.1749	0.0665	0.0085407	0.00744981
PMID:30643251	alcohol drinks per week	Psychiatric	outside	-0.0987	0.0373	0.008139	-0.0771	0.0246	0.0017138	0.504787
PMID:30643251	smoking initiation	Psychiatric	outside	0.1623	0.0314	2.3703e-07	0.1138	0.0232	9.6065e-07	0.0795208
PMID:30643251	smoking cigs per day	Psychiatric	outside	0.1392	0.0396	0.00043788	0.2145	0.0286	6.2981e-14	0.039107
PMID:30643258	risk-taking PC	Psychiatric	outside	-0.0444	0.0356	0.2118	-0.0977	0.0268	0.00026141	0.0851513
PMID:30718901	major depressive disorder	Psychiatric	outside	0.3332	0.0386	6.2054e-18	0.2292	0.0241	2.0541e-21	0.00125248
PMID:30804558	autism spectrum disorders	Psychiatric	outside	-0.0087	0.0583	0.88077	0.1045	0.0394	0.0080682	0.0204704
PMID:31043758	birth weight	Metabolic	outside	-0.0722	0.0353	0.04087	-0.1017	0.0253	5.7163e-05	0.395435
PMID:31308545	anorexia nervosa	Psychiatric	outside	0.0965	0.0517	0.061929	-0.0035	0.0324	0.91507	0.0102162
PMID:31594949	ptsd	Psychiatric	outside	0.5112	0.0901	1.3751e-08	0.3251	0.0585	2.6771e-08	0.0198682
PMID:31959851	asthma	Respiratory	outside	0.1793	0.0377	2.0229e-06	0.1476	0.0212	3.0646e-12	0.295195
PMID:33096046	cannabis use disorder	Psychiatric	outside	0.2546	0.0546	3.0941e-06	0.0859	0.0378	0.023036	0.00061602
PMID:34002096	bipolar disorder	Psychiatric	outside	0.0733	0.0341	0.03167	-0.0922	0.0233	7.8084e-05	3.24529e-08
PMID:34059833	fasting insulin	Metabolic	outside	0.0309	0.0444	0.4874	0.0551	0.0302	0.067856	0.536624
PMID:34493870	alzheimer's disease	Neurological	outside	0.2042	0.0872	0.019241	0.092	0.0532	0.083993	0.0827427
PMID:35396580	schizophrenia	Psychiatric	outside	0.2105	0.0311	1.3658e-11	-0.0055	0.0232	0.81338	3.72366e-12
PMID:27818178	townsend	Environment	outside	0.4428	0.0708	3.9777e-10	0.3474	0.053	5.463e-11	0.105389
PMID:30038396	educational attainment	Environment	outside	-0.513	0.0299	3.3368e-66	-0.3777	0.0195	7.8272e-84	2.04728e-08
PMID:31844048	income	Environment	outside	-0.5659	0.0374	8.099e-52	-0.4647	0.0249	5.915e-78	0.001862
IDK	I Don't Know Factor	Cognitive	paper	0.7257	0.0305	3.9218e-125
PNA	Prefer Not to Answer Factor	Cognitive	paper				0.7257	0.0305	3.9218e-125

## Sheet: 9. Genetic Corr., Adjusted
Supplementary Table 9. Genetic correlations between the PNA and IDK factors and other traits, adjusted for genetic covariance with relevant traits
				PNA Genetic Correlation						IDK Genetic Correlation
				Rg			P-value			Rg			P-value
Trait ID	Description	Domain	Origin	Unadjusted	SES-Adjusted	IDK-Adjusted	Unadjusted	SES-Adjusted	IDK-Adjusted	Unadjusted	SES-Adjusted	PNA-Adjusted	Unadjusted	SES-Adjusted	PNA-Adjusted
135	Number of self-reported non-cancer illnesses	Mortality	UKB	0.33	0.161841	0.12176	1.259e-17	0.0043175	0.0293637	0.3468	0.23013	0.166679	3.0943e-45	2.92931e-12	0.000912506
136	Number of operations, self-reported	Activities	UKB	0.1796	0.09097	0.0546672	2.6246e-05	0.186305	0.367292	0.1979	0.151503	0.0996192	7.2233e-11	0.000369508	0.0647181
137	Number of treatments/medications taken	Activities	UKB	0.3233	0.0909703	0.133456	4.4907e-18	0.0996683	0.0199498	0.3268	0.166714	0.142548	5.3114e-46	6.44308e-07	0.00647068
398	Number of correct matches in round	Cognitive	UKB	-0.4613	-0.296814	-0.407725	3.6914e-15	0.00117982	4.52048e-07	-0.2614	-0.0781289	0.120311	3.0845e-10	0.203385	0.0974294
709	Number in household	Social Interactions	UKB	-0.2236	0.0307789	-0.0454124	0.0011504	0.736905	0.633014	-0.2709	-0.072464	-0.15699	1.3963e-08	0.262475	0.0510394
728	Number of vehicles in household	Environment	UKB	-0.266	-0.0406646	-0.120725	1.0795e-07	0.689732	0.0811815	-0.2569	-0.0693024	-0.0962833	8.7673e-16	0.315007	0.103501
777	Frequency of travelling from home to job workplace	Environment	UKB	0.3706	0.0284006	0.150932	1.4697e-07	0.82087	0.136021	0.382	0.204439	0.173464	1.5456e-11	0.0208273	0.0519195
806	Job involves mainly walking or standing	Environment	UKB	0.4626	-0.0677228	0.325718	1.5181e-26	0.491332	3.10115e-07	0.3492	-0.0765333	0.0238586	6.5981e-32	0.248559	0.710747
816	Job involves heavy manual or physical work	Environment	UKB	0.4901	-0.103442	0.3329	1.1446e-34	0.350297	7.43258e-09	0.3849	-0.0643976	0.0505529	7.8255e-42	0.408639	0.406071
826	Job involves shift work	Environment	UKB	0.4569	-0.0695354	0.252736	1.0285e-11	0.658688	0.0101311	0.4123	0.0870553	0.132492	7.0124e-22	0.378592	0.152184
845	Age completed full time education	Environment	UKB	-0.5088	-0.0109904	-0.309007	1.1503e-43	0.89921	8.81468e-09	-0.4381	-0.145729	-0.11887	8.5513e-86	0.0173283	0.0447513
864	Number of days/week walked 10+ minutes	Activities	UKB	0.2099	0.0872906	0.209889	1.8384e-06	0.109185	0.00070361	0.0902	-0.0369157	-0.0907325	0.0036303	0.26923	0.0787625
884	Number of days/week of moderate physical activity 10+ minutes	Activities	UKB	0.2112	0.0477828	0.274358	2.0637e-05	0.433567	4.71973e-05	0.0296	-0.140414	-0.181726	0.32735	6.02426e-05	0.000863236
894	Duration of moderate activity	Activities	UKB	0.2962	-0.0373167	0.250918	1.853e-08	0.631142	0.000406795	0.1739	-0.10362	-0.0613589	4.5363e-06	0.042988	0.349838
904	Number of days/week of vigorous physical activity 10+ minutes	Activities	UKB	0.0819	0.0282931	0.208638	0.04664	0.56356	0.000249485	-0.0858	-0.149046	-0.210243	0.0046429	5.40115e-06	1.58293e-05
924	Usual walking pace	Activities	UKB	-0.3785	-0.116275	-0.168067	6.4628e-24	0.0252699	0.00140245	-0.3745	-0.204029	-0.158144	6.9511e-64	6.35997e-11	0.00159212
943	Frequency of stair climbing in last 4 weeks	Activities	UKB	-0.0266	0.243551	0.0677014	0.57416	8.24208e-05	0.26812	-0.1012	0.0752855	-0.118664	0.0022162	0.043815	0.019867
971	Frequency of walking for pleasure in last 4 weeks	Activities	UKB	0.3452	0.119625	0.326523	1.282e-09	0.122663	6.57733e-05	0.1701	-0.0367186	-0.122608	1.4979e-06	0.401757	0.0811023
981	Duration walking for pleasure	Activities	UKB	-0.2933	-0.147202	-0.230607	1.3082e-06	0.0594537	0.00370944	-0.1898	-0.0699347	0.0340636	5.2119e-06	0.120891	0.631149
1011	Frequency of light DIY in last 4 weeks	Activities	UKB	-0.0527	-0.0140285	-0.0251869	0.43972	0.868315	0.786851	-0.05	-0.0286994	-0.0157027	0.32089	0.611493	0.847188
1021	Duration of light DIY	Activities	UKB	0.1459	0.0426829	0.0805986	0.019176	0.594457	0.324301	0.1252	0.043455	0.0293255	0.0037748	0.395782	0.66506
1031	Frequency of friend/family visits	Social Interactions	UKB	-0.0361	0.0956779	-0.0274419	0.42292	0.109801	0.633304	-0.0238	0.0406383	0.00341126	0.4634	0.295592	0.944077
1050	Time spend outdoors in summer	Activities	UKB	0.4582	0.126422	0.378684	1.429e-35	0.0259555	3.00354e-14	0.2898	-0.00807971	-0.0692044	1.7642e-26	0.820714	0.233108
1060	Time spent outdoors in winter	Activities	UKB	0.3933	0.0952183	0.326801	1.6365e-19	0.121273	1.49206e-07	0.2417	-0.0186046	-0.0676772	4.6466e-13	0.633487	0.286366
1070	Time spent watching television (TV)	Activities	UKB	0.3966	0.0374683	0.206851	2.1484e-26	0.463173	5.99011e-05	0.3639	0.131627	0.12265	6.0882e-55	9.90081e-06	0.0301567
1080	Time spent using computer	Activities	UKB	-0.3378	-0.0516055	-0.273813	6.3625e-20	0.385168	1.57105e-07	-0.2108	0.0391751	0.0505374	8.756e-16	0.300585	0.28093
1090	Time spent driving	Activities	UKB	-0.0749	-0.0748028	-0.0503267	0.088023	0.265293	0.388957	-0.0557	-0.0161261	-0.00186883	0.078547	0.712906	0.969869
1100	Drive faster than motorway speed limit	Activities	UKB	-0.3986	-0.194358	-0.320207	2.536e-23	0.00646295	1.87393e-08	-0.2512	-0.0185321	0.0546292	5.5852e-19	0.693766	0.311173
1110	Length of mobile phone use	Activities	UKB	0.0098	0.0192055	0.0175243	0.8139	0.783037	0.745682	-0.0021	0.0458755	-0.014483	0.93943	0.275646	0.742916
1120	Weekly usage of mobile phone in last 3 months	Activities	UKB	0.2079	0.0878851	0.183033	5.338e-07	0.189044	0.00113035	0.1141	0.0352419	-0.0535441	0.000316	0.426231	0.282943
1130	Hands-free device/speakerphone use with mobile phone in last 3 month	Activities	UKB	0.0516	0.0424749	0.050742	0.31298	0.580812	0.466511	0.0231	0.0531152	-0.020835	0.52234	0.277436	0.723755
1140	Difference in mobile phone use compared to two years previously	Activities	UKB	-0.2512	-0.167209	-0.19669	0.00080811	0.077155	0.0443684	-0.1614	-0.0597299	0.0296492	0.0029099	0.372615	0.727042
1160	Sleep duration	Psychiatric	UKB	-0.1938	-0.116302	-0.0339935	7.0952e-10	0.00607864	0.458821	-0.2351	-0.184642	-0.141325	1.5164e-25	3.09147e-09	0.000557398
1170	Getting up in morning	Psychiatric	UKB	0.0187	-0.0340715	0.0887172	0.6395	0.482214	0.1107	-0.0581	-0.0952117	-0.104268	0.0096173	0.00104545	0.018259
1180	Morning/evening person (chronotype)	Psychiatric	UKB	-0.1077	-0.0553464	-0.148332	0.002054	0.202166	0.00209626	-0.0075	0.0434412	0.102485	0.75242	0.129711	0.01176
1190	Nap during day	Psychiatric	UKB	0.1014	0.01254	0.0505895	0.0034886	0.775349	0.267775	0.0885	0.0214734	0.0250013	0.00035317	0.456843	0.527556
1200	Sleeplessness / insomnia	Neurological	UKB	0.2839	0.132753	0.0830019	2.8207e-12	0.014114	0.144359	0.3171	0.214818	0.169452	8.3547e-32	2.16572e-10	0.00176773
1210	Snoring	Psychiatric	UKB	-0.181	-0.0999425	-0.0818969	1.3898e-05	0.0425257	0.141231	-0.1743	-0.110678	-0.0631349	2.2065e-10	0.000392455	0.203412
1220	Daytime dozing / sleeping (narcolepsy)	Psychiatric	UKB	0.1236	0.0909795	0.0536744	0.00179	0.0533963	0.276032	0.1188	0.0847591	0.0439679	3.1874e-05	0.0058224	0.319135
1239	Current tobacco smoking	Psychiatric	UKB	0.3444	0.02601	0.25765	2.5157e-18	0.810787	3.48166e-06	0.2382	-0.00723653	-0.0170841	3.144e-18	0.919147	0.755609
1249	Past tobacco smoking	Psychiatric	UKB	-0.1105	0.0291428	-0.0919089	0.0020407	0.749557	0.0664575	-0.0669	0.0266443	0.0203352	0.014481	0.658333	0.647133
1259	Smoking/smokers in household	Psychiatric	UKB	0.4381	-0.0354194	0.341327	2.8368e-09	0.904062	0.000733261	0.2897	-0.134866	-0.0358872	3.5931e-07	0.464176	0.707151
1279	Exposure to tobacco smoke outside home	Psychiatric	UKB	0.4077	0.0914045	0.261478	5.1133e-16	0.316569	0.000260046	0.3279	0.0777443	0.05299	1.2033e-19	0.179345	0.463885
1289	Cooked vegetable intake	Nutritional	UKB	-0.0089	-0.0156422	0.0241849	0.85083	0.77954	0.691501	-0.0356	-0.0430523	-0.0419557	0.27296	0.24294	0.403257
1299	Salad / raw vegetable intake	Nutritional	UKB	-0.0205	0.107617	0.196598	0.64686	0.0361697	0.000969685	-0.2125	-0.150442	-0.285769	9.721e-12	4.89395e-06	3.54171e-09
1309	Fresh fruit intake	Nutritional	UKB	-0.0773	0.0921701	0.111	0.042082	0.0488157	0.0342912	-0.2112	-0.109767	-0.225253	1.4107e-13	0.000433408	1.11413e-06
1319	Dried fruit intake	Nutritional	UKB	-0.2617	0.0145113	-0.043449	2.6846e-11	0.805956	0.422271	-0.3228	-0.177194	-0.200522	5.0871e-34	6.57113e-07	9.4961e-05
1329	Oily fish intake	Nutritional	UKB	-0.0818	0.0834304	0.104962	0.037445	0.0712203	0.0506809	-0.2117	-0.113578	-0.221229	9.5356e-16	0.000150128	1.14365e-06
1339	Non-oily fish intake	Nutritional	UKB	0.0465	0.0608229	0.201668	0.3755	0.329704	0.0033451	-0.1267	-0.133959	-0.232576	0.00028214	0.00103656	4.81187e-05
1349	Processed meat intake	Nutritional	UKB	0.0345	-0.0258863	-0.0982058	0.44928	0.615548	0.112605	0.141	0.108608	0.16786	1.0194e-05	0.00356047	0.00154927
1359	Poultry intake	Nutritional	UKB	0.1114	-0.0164723	0.0973865	0.023592	0.804426	0.139533	0.0611	-0.0141243	-0.0281382	0.048171	0.725906	0.611782
1369	Beef intake	Nutritional	UKB	-0.0017	-0.0204699	-0.099674	0.97193	0.723625	0.106595	0.0924	0.121131	0.135245	0.0030591	0.000356411	0.00840878
1379	Lamb/mutton intake	Nutritional	UKB	-0.2141	-0.075345	-0.18409	5.6242e-06	0.192883	0.00520727	-0.1213	0.0142979	0.0489717	8.7436e-05	0.679814	0.374343
1389	Pork intake	Nutritional	UKB	0.0372	0.00933553	-0.0750149	0.46059	0.874978	0.284324	0.1227	0.124587	0.138863	0.0004365	0.00209796	0.0213262
1408	Cheese intake	Nutritional	UKB	-0.3689	-0.0858469	-0.261428	3.3097e-22	0.129692	4.07012e-07	-0.269	-0.0575838	-0.00446918	2.1883e-28	0.0837401	0.932297
1458	Cereal intake	Nutritional	UKB	-0.1979	0.0131827	-0.0659069	5.0349e-09	0.835441	0.177211	-0.213	-0.079664	-0.102575	4.6214e-13	0.0755402	0.0415153
1478	Salt added to food	Nutritional	UKB	0.1432	-0.0227696	0.0842612	9.9783e-05	0.6632	0.0767508	0.118	0.0112098	0.0213085	2.9744e-07	0.729915	0.591954
1498	Coffee intake	Nutritional	UKB	-0.1513	-0.0289572	-0.18222	0.00021908	0.577385	0.00195717	-0.0361	0.081666	0.107283	0.23264	0.0181536	0.0390936
1518	Hot drink temperature	Nutritional	UKB	-0.0127	-0.0151502	-0.0462568	0.72794	0.735211	0.363957	0.0264	0.0175033	0.0515424	0.31854	0.563802	0.244008
1528	Water intake	Nutritional	UKB	-0.0004	0.096351	0.12283	0.99285	0.0875187	0.0214135	-0.118	-0.0600391	-0.169642	2.0711e-05	0.0851972	0.000196361
1548	Variation in diet	Nutritional	UKB	0.229	0.13321	0.0626992	2.5322e-08	0.0310746	0.26159	0.2591	0.198041	0.139052	5.5366e-21	1.76608e-07	0.00723349
1558	Alcohol intake frequency.	Psychiatric	UKB	0.37	0.0937784	0.258179	8.4215e-21	0.0545409	4.16315e-07	0.2721	0.0358843	0.00938406	4.0972e-29	0.222634	0.847697
1568	Average weekly red wine intake	Psychiatric	UKB	-0.4022	-0.0819271	-0.264222	8.9903e-22	0.180978	1.70068e-05	-0.3172	-0.0690327	-0.0416848	7.7076e-28	0.0826096	0.502691
1578	Average weekly champagne plus white wine intake	Psychiatric	UKB	-0.3524	0.0925142	-0.13622	4.4321e-10	0.292572	0.090794	-0.3674	-0.0716834	-0.173512	2.3363e-20	0.208992	0.0205625
1588	Average weekly beer plus cider intake	Psychiatric	UKB	0.1957	-0.118949	0.122007	3.0501e-05	0.105252	0.0522484	0.1556	-0.0712065	0.0209866	3.2921e-07	0.111899	0.697754
1598	Average weekly spirits intake	Psychiatric	UKB	0.0839	-0.157284	-0.063426	0.090176	0.0123559	0.34783	0.1761	0.0192196	0.167498	2.6167e-07	0.649919	0.00329358
1618	Alcohol usually taken with meals	Psychiatric	UKB	-0.3306	0.11398	-0.136782	1.5705e-16	0.134002	0.0112	-0.3341	-0.0576688	-0.146012	1.9835e-36	0.242038	0.00330979
1628	Alcohol intake versus 10 years previously	Psychiatric	UKB	0.382	0.16274	0.325528	3.7371e-15	0.013532	1.52224e-06	0.2255	0.0306294	-0.0788872	3.7943e-11	0.466237	0.192626
1677	Breastfed as a baby	Activities	UKB	-0.3129	-0.13162	-0.197743	7.4025e-08	0.111913	0.0187208	-0.2493	-0.124241	-0.0360259	2.8384e-11	0.0137763	0.604287
1687	Comparative body size at age 10	Metabolic	UKB	0.0112	0.00464215	0.0219205	0.71656	0.897838	0.59175	-0.012	-0.0154635	-0.0260773	0.60314	0.557731	0.462009
1697	Comparative height size at age 10	Skeletal	UKB	-0.0691	-0.0117646	0.0145874	0.01029	0.725338	0.71468	-0.1155	-0.0700213	-0.0908987	2.3812e-09	0.00118396	0.00675056
1757	Facial ageing	Activities	UKB	-0.0059	-0.0436893	-0.0553847	0.88242	0.359641	0.295952	0.0451	0.0207058	0.0711863	0.085814	0.47196	0.0994251
1787	Maternal smoking around birth	Environment	UKB	0.2696	-0.0664778	0.220722	1.8216e-10	0.593589	0.000301651	0.1651	-0.0871536	-0.045043	1.2582e-08	0.243152	0.439508
1873	Number of full brothers	Social Interactions	UKB	0.2075	-0.0949709	0.0994013	0.00059991	0.409799	0.24939	0.1943	-0.0230999	0.0656584	1.1022e-05	0.731697	0.403115
1883	Number of full sisters	Social Interactions	UKB	0.2096	-0.0291355	0.137235	0.00041596	0.76316	0.0999408	0.1617	-0.0283903	0.0141324	0.00032947	0.66364	0.84943
1920	Mood swings	Psychiatric	UKB	0.4303	0.230967	0.274684	3.5984e-32	4.73274e-06	1.75535e-07	0.3482	0.178801	0.0607076	1.6479e-50	2.03364e-09	0.266186
1930	Miserableness	Psychiatric	UKB	0.3092	0.138884	0.147981	2.1199e-15	0.00904176	0.00565314	0.2923	0.15586	0.105063	7.0882e-28	1.85258e-06	0.0425338
1940	Irritability	Psychiatric	UKB	0.2444	0.177941	0.153705	1.1085e-09	0.000189162	0.00420405	0.1947	0.124056	0.0266113	5.0134e-15	1.74848e-05	0.569828
1950	Sensitivity / hurt feelings	Psychiatric	UKB	0.3172	0.242857	0.275428	3.835e-17	1.97336e-05	2.3351e-07	0.1811	0.0849201	-0.0743161	1.1034e-11	0.014992	0.154716
1960	Fed-up feelings	Psychiatric	UKB	0.4481	0.215479	0.224801	2.0757e-31	4.60298e-05	1.71648e-05	0.4242	0.246391	0.163742	2.4481e-67	2.14989e-15	0.0052585
1970	Nervous feelings	Psychiatric	UKB	0.229	0.200568	0.142624	3.3834e-09	0.000978353	0.00552927	0.1821	0.125541	0.0253627	4.0294e-11	0.00117716	0.580392
1980	Worrier / anxious feelings	Psychiatric	UKB	0.2561	0.268071	0.159442	1.2141e-10	1.88279e-06	0.0022767	0.2048	0.182126	0.0299226	2.517e-15	1.2123e-07	0.508916
1990	Tense / 'highly strung'	Psychiatric	UKB	0.3384	0.279822	0.302912	6.8077e-17	4.87491e-08	6.78336e-08	0.1829	0.0964381	-0.0941505	2.4327e-13	0.00142799	0.0584937
2000	Worry too long after embarrassment	Psychiatric	UKB	0.0571	0.0864624	0.0251535	0.13513	0.0777659	0.620543	0.0549	0.0522561	0.0197581	0.029028	0.0891009	0.643239
2010	Suffer from 'nerves'	Psychiatric	UKB	0.3265	0.259443	0.213465	3.0491e-13	7.18092e-05	0.000657387	0.2545	0.167827	0.0286222	1.8475e-16	9.33307e-05	0.608702
2020	Loneliness, isolation	Psychiatric	UKB	0.4612	0.279575	0.326881	1.4998e-24	8.51035e-06	1.18626e-06	0.3445	0.161218	0.0186946	1.9767e-29	6.58455e-05	0.784428
2030	Guilty feelings	Psychiatric	UKB	0.1973	0.160409	0.156484	1.6849e-06	0.00176855	0.00450322	0.1244	0.0701283	-0.0266462	2.3622e-06	0.0173618	0.591446
2040	Risk taking	Psychiatric	UKB	0.0406	0.0546644	0.17635	0.28288	0.361407	0.00062339	-0.1112	-0.12006	-0.203719	7.436e-05	0.0032328	7.05664e-06
2050	Frequency of depressed mood in last 2 weeks	Psychiatric	UKB	0.412	0.208784	0.291136	5.2533e-22	0.000768017	1.03992e-06	0.3036	0.105336	0.0106585	5.9726e-27	0.00484292	0.861372
2060	Frequency of unenthusiasm / disinterest in last 2 weeks	Psychiatric	UKB	0.4969	0.255267	0.343273	3.4486e-28	0.000829689	5.81779e-07	0.3835	0.169921	0.0416758	1.1532e-38	0.000173293	0.582346
2070	Frequency of tenseness / restlessness in last 2 weeks	Psychiatric	UKB	0.3615	0.21038	0.257447	1.8868e-17	7.45429e-05	1.99914e-05	0.2617	0.111877	0.00178286	5.4272e-21	0.00070426	0.975504
2080	Frequency of tiredness / lethargy in last 2 weeks	Psychiatric	UKB	0.4409	0.243038	0.223017	3.5131e-25	5.83171e-05	0.000389902	0.4138	0.2522	0.155288	4.4267e-57	1.23889e-10	0.0207638
2090	Seen doctor (GP) for nerves, anxiety, tension or depression	Psychiatric	UKB	0.3208	0.221693	0.230179	1.1192e-15	0.000102052	7.93654e-05	0.2285	0.126295	-0.00410028	1.9075e-19	0.000408878	0.941249
2100	Seen a psychiatrist for nerves, anxiety, tension or depression	Psychiatric	UKB	0.3	0.23139	0.244183	2.4055e-09	0.00312154	0.000221859	0.1858	0.099426	-0.0473829	5.0652e-09	0.0434947	0.413894
2110	Able to confide	Psychiatric	UKB	-0.2837	-0.133408	-0.156976	1.2539e-12	0.0130531	0.00508966	-0.2466	-0.109662	-0.0631614	3.268e-16	0.00158189	0.207781
2129	Answered sexual history questions	Cognitive	UKB	0.5812	0.509349	0.367471	1.6149e-46	6.64412e-10	2.50525e-06	0.5008	0.416783	0.141731	1.0548e-52	9.09006e-15	0.0532344
2149	Lifetime number of sexual partners	Reproduction	UKB	0.0444	-0.0566343	0.145016	0.21573	0.584533	0.00394968	-0.0756	-0.184209	-0.156938	0.0074518	0.0143065	0.000527844
2159	Ever had same-sex intercourse	Reproduction	UKB	-0.0987	-0.19538	-0.0350386	0.17046	0.255247	0.730199	-0.1063	-0.183795	-0.0464296	0.027184	0.0822469	0.584626
2178	Overall health rating	Activities	UKB	0.5093	0.227626	0.258535	9.9436e-64	0.000245805	1.27712e-07	0.4851	0.300325	0.199545	1.5058e-109	4.749e-13	0.000733264
2188	Long-standing illness, disability or infirmity	Mortality	UKB	0.3493	0.142265	0.127391	1.6216e-17	0.0336877	0.0382146	0.3695	0.22407	0.181272	2.8415e-49	2.99576e-09	0.000815922
2207	Wears glasses or contact lenses	Activities	UKB	-0.2396	-0.129585	-0.326427	1.1394e-05	0.0446269	1.87526e-05	-0.0219	0.101824	0.228367	0.57666	0.0116885	0.00105653
2227	Other eye problems	Ophthalmological	UKB	0.3667	0.341582	0.302692	2.5977e-05	0.0145087	0.00953534	0.2241	0.138086	-0.0630104	0.00024861	0.126684	0.563085
2237	Plays computer games	Activities	UKB	-0.0103	-0.110097	-0.203838	0.79174	0.0404943	0.000157661	0.1774	0.144932	0.267651	4.8499e-12	5.21402e-05	2.96777e-09
2257	Hearing difficulty/problems with background noise	Ear, Nose, Throat	UKB	0.0886	-0.00477849	-0.00952501	0.017767	0.926255	0.857096	0.1317	0.0454479	0.0982879	5.0979e-06	0.224774	0.0389601
2267	Use of sun/uv protection	Activities	UKB	0.0534	0.0901352	0.208428	0.18669	0.0717529	0.000162163	-0.1177	-0.12111	-0.232733	9.1901e-05	0.000229481	4.78746e-07
2277	Frequency of solarium/sunlamp use	Activities	UKB	0.144	-0.147065	0.109318	0.017153	0.0724833	0.146989	0.0938	-0.102786	-0.0129212	0.025167	0.0582717	0.834965
2296	Falls in the last year	Environment	UKB	0.3017	0.177753	0.136942	5.9804e-11	0.00579999	0.0437341	0.2909	0.199826	0.111881	1.3667e-17	1.09222e-05	0.0804549
2306	Weight change compared with 1 year ago	Metabolic	UKB	0.3484	0.0132253	0.0689976	6.2939e-05	0.920744	0.57762	0.4206	0.205793	0.257983	7.1093e-14	0.0144228	0.0187603
2316	Wheeze or whistling in the chest in last year	Body Functions	UKB	0.3977	0.170936	0.254165	1.4892e-26	0.00378234	2.50375e-06	0.3188	0.140211	0.0507284	2.6829e-42	9.61822e-05	0.359462
2335	Chest pain or discomfort	Body Functions	UKB	0.3862	0.234686	0.180023	2.4769e-17	0.000520447	0.00685846	0.3738	0.255832	0.149784	3.3418e-35	2.12408e-09	0.0219978
2345	Ever had bowel cancer screening	Activities	UKB	-0.0229	0.0279763	-0.0527397	0.742	0.771236	0.55209	0.0217	0.0754106	0.0519772	0.63615	0.228922	0.467781
2365	Ever had prostate specific antigen (PSA) test	Activities	UKB	-0.016	0.195273	0.0260716	0.81448	0.0248256	0.776397	-0.048	0.0966339	-0.0514575	0.23108	0.044025	0.483786
2375	Relative age of first facial hair	Reproduction	UKB	-0.118	-0.0598036	-0.0980565	0.0049426	0.226418	0.0751987	-0.0682	-0.0207175	0.0235195	0.0072599	0.493924	0.597871
2385	Relative age voice broke	Reproduction	UKB	-0.2088	-0.126279	-0.201874	1.2172e-05	0.0299942	0.00156849	-0.0974	-0.0161876	0.0790146	0.0042831	0.681391	0.169575
2405	Number of children fathered	Social Interactions	UKB	0.0614	-0.0172655	0.121093	0.27231	0.818852	0.113881	-0.0324	-0.0777495	-0.109135	0.43791	0.144321	0.108192
2415	Had major operations	Mortality	UKB	0.2247	0.210646	0.153244	0.00097311	0.0587771	0.105585	0.1663	0.158721	0.00616996	0.00013745	0.0232843	0.939565
2443	Diabetes diagnosed by doctor	Endocrine	UKB	0.2028	0.0669582	0.076673	1.4096e-07	0.266626	0.161179	0.2076	0.120914	0.092329	4.5389e-13	0.0028389	0.0592529
2463	Fractured/broken bones in last 5 years	Body Structures	UKB	0.2812	0.279795	0.233191	1.2597e-06	0.000150636	0.00339793	0.1693	0.144678	-0.0513476	4.1401e-05	0.00116351	0.468566
2473	Other serious medical condition/disability diagnosed by doctor	Mortality	UKB	0.0997	0.0592213	0.00177354	0.055313	0.424532	0.980659	0.1364	0.105671	0.093523	0.00013281	0.0220127	0.131694
2492	Taking other prescription medications	Activities	UKB	0.3661	0.175095	0.188723	8.7427e-19	0.00295155	0.00204683	0.3362	0.194164	0.111845	4.248e-33	6.79536e-07	0.047523
2634	Duration of heavy DIY	Activities	UKB	0.1314	0.0709796	-0.0517916	0.040826	0.348013	0.563504	0.2284	0.199954	0.197271	1.1993e-06	6.43909e-05	0.00825023
2644	Light smokers, at least 100 smokes in lifetime	Psychiatric	UKB	0.1242	-0.0408428	0.212085	0.012104	0.625375	0.00130941	-0.0306	-0.164918	-0.174778	0.43767	0.00743098	0.00352224
2714	Age when periods started (menarche)	Reproduction	UKB	-0.0836	-0.0798744	-0.0833081	0.016025	0.059112	0.0832216	-0.0337	-0.0238391	0.0362998	0.14191	0.34441	0.356232
2724	Had menopause	Reproduction	UKB	0.1346	0.0820651	0.178238	0.020512	0.237181	0.0168593	0.0136	-0.0337898	-0.120315	0.74128	0.445453	0.0614442
2744	Birth weight of first child	Metabolic	UKB	-0.119	-0.0259732	-0.0447768	0.0033986	0.593657	0.43438	-0.1225	-0.0606972	-0.0529774	4.3761e-06	0.0387261	0.27122
2814	Ever used hormone-replacement therapy (HRT)	Reproduction	UKB	0.1296	-0.0679368	0.0119385	0.002794	0.295561	0.849676	0.1677	0.0538406	0.108845	8.9263e-06	0.244351	0.0664642
2844	Had other major operations	Mortality	UKB	0.0527	-0.0347573	-0.110521	0.38592	0.712591	0.156088	0.1769	0.158882	0.20147	3.0037e-05	0.00664591	0.00173795
2887	Number of cigarettes previously smoked daily	Psychiatric	UKB	0.1128	-0.0535247	-0.0386745	0.022857	0.475927	0.598477	0.199	0.120608	0.171175	1.359e-09	0.0144581	0.00530473
2926	Number of unsuccessful stop-smoking attempts	Psychiatric	UKB	-0.0368	-0.148111	-0.0158785	0.62019	0.144571	0.871225	-0.0358	-0.121559	-0.0134308	0.48256	0.0589031	0.869154
3393	Hearing aid user	Environment	UKB	0.0995	-0.00509933	0.0817821	0.14499	0.949976	0.39034	0.0591	-0.0352022	-0.017843	0.2223	0.510651	0.833144
3571	Back pain for 3+ months	Neurological	UKB	0.3226	0.201835	0.240892	1.2645e-05	0.0321874	0.0117596	0.2168	0.121478	-0.0171628	2.0695e-06	0.0359707	0.829745
3591	Ever had hysterectomy (womb removed)	Reproduction	UKB	0.1743	-0.06874	0.110751	0.0095467	0.451752	0.251011	0.1329	-0.029121	0.0153013	0.005576	0.642305	0.853597
3606	Chest pain or discomfort walking normally	Body Functions	UKB	0.4158	0.154448	0.304991	3.3551e-11	0.207327	0.000659695	0.2945	0.106615	-0.00570152	2.9856e-12	0.179718	0.946257
3637	Frequency of other exercises in last 4 weeks	Activities	UKB	0.035	0.0451245	0.100523	0.61542	0.589774	0.251109	-0.0469	-0.0453696	-0.104849	0.34805	0.422482	0.152291
3799	Headaches for 3+ months	Neurological	UKB	0.0253	-0.0179557	-0.0432042	0.72255	0.835429	0.657027	0.0758	0.043199	0.0839026	0.11485	0.40486	0.301997
3849	Number of pregnancy terminations	Reproduction	UKB	0.1285	0.0585397	0.255049	0.10448	0.595336	0.0121421	-0.0631	-0.151726	-0.230848	0.2255	0.021863	0.00608132
4260	Round of numeric memory test	Cognitive	UKB	-0.4272	-0.249302	-0.414273	1.0123e-07	0.0178235	9.20487e-05	-0.2025	-0.00458039	0.169836	4.8436e-05	0.943242	0.0834588
4270	Volume level set by participant (left)	Ear, Nose, Throat	UKB	0.1668	-0.0291728	0.299523	0.04073	0.807321	0.0105168	-0.0561	-0.23238	-0.257766	0.32161	0.00151442	0.011124
4282	Maximum digits remembered correctly	Cognitive	UKB	-0.4349	-0.264106	-0.403382	2.5089e-08	0.00766128	9.21985e-05	-0.2259	-0.0451296	0.142256	1.1703e-06	0.433751	0.139169
4283	Number of rounds of numeric memory test performed	Cognitive	UKB	-0.4253	-0.246224	-0.409183	1.0742e-07	0.0184447	9.95264e-05	-0.2048	-0.00769723	0.163691	3.5711e-05	0.904702	0.092954
4291	Number of attempts	Cognitive	UKB	0.4678	0.305584	0.463593	9.2775e-18	0.000606843	7.06035e-08	0.2137	0.02298	-0.20335	7.4643e-07	0.67618	0.0115618
4526	Happiness	Psychiatric	UKB	0.1843	0.196084	0.0489668	0.00201	0.0123189	0.557998	0.2092	0.189262	0.111886	5.3372e-09	9.92461e-06	0.105426
4537	Work/job satisfaction	Activities	UKB	0.1382	0.0674634	-0.157966	0.06708	0.478893	0.147405	0.3298	0.298029	0.341035	1.571e-11	3.25623e-07	0.000113847
4548	Health satisfaction	Activities	UKB	0.3437	0.113213	0.0943539	2.9414e-13	0.0991295	0.181217	0.3923	0.24338	0.222084	2.6696e-34	4.7975e-08	0.000348452
4559	Family relationship satisfaction	Social Interactions	UKB	0.147	0.165925	0.146614	0.01676	0.0746095	0.0819626	0.0642	0.0265079	-0.0623459	0.12293	0.617674	0.384885
4570	Friendships satisfaction	Social Interactions	UKB	0.0291	0.133561	-0.0202814	0.60488	0.0561749	0.783493	0.0606	0.111715	0.0558337	0.12373	0.013023	0.367901
4581	Financial situation satisfaction	Activities	UKB	0.4686	0.220598	0.233452	2.4146e-16	0.0206764	0.00507722	0.4486	0.263107	0.179702	3.9453e-36	1.5944e-06	0.0209252
4598	Ever depressed for a whole week	Psychiatric	UKB	0.1575	0.0510418	0.0312131	0.0046039	0.525654	0.687369	0.19	0.104964	0.109946	1.1925e-08	0.0523584	0.0996587
4631	Ever unenthusiastic/disinterested for a whole week	Psychiatric	UKB	0.2538	0.114478	0.10982	0.000104	0.17743	0.214257	0.25	0.133737	0.0989818	5.619e-11	0.0129089	0.197907
4653	Ever highly irritable/argumentative for 2 days	Psychiatric	UKB	0.3044	0.0669303	0.117017	3.2116e-06	0.539256	0.21468	0.314	0.169389	0.144222	1.1672e-14	0.00811245	0.0914463
4674	Private healthcare	Activities	UKB	0.3374	-0.0894649	0.085127	4.4378e-05	0.525629	0.441696	0.3959	0.13123	0.227788	2.3899e-11	0.148534	0.0125347
4717	Shortness of breath walking on level ground	Respiratory	UKB	0.4479	0.180689	0.240874	6.1238e-14	0.0443145	0.00751344	0.4076	0.225939	0.140071	6.5072e-30	1.35401e-05	0.096555
4728	Leg pain on walking	Muscular	UKB	0.4754	0.206628	0.363239	1.6434e-16	0.0150669	4.78221e-06	0.3297	0.091901	-0.0217927	2.3388e-19	0.0579	0.797407
4825	Noisy workplace	Ear, Nose, Throat	UKB	0.5311	0.141211	0.308633	4.6484e-20	0.195377	0.00114658	0.4748	0.230298	0.155111	1.0084e-27	0.00368845	0.115316
4836	Loud music exposure frequency	Ear, Nose, Throat	UKB	0.1691	0.00159465	0.0383231	0.032832	0.990887	0.69247	0.1955	0.106971	0.111191	0.00011241	0.197642	0.140666
4957	FI3 : word interpolation	Cognitive	UKB	-0.4645	-0.0713329	-0.379243	1.3614e-22	0.438981	2.25373e-08	-0.2953	0.0439481	0.0648517	5.5128e-21	0.428625	0.320071
4968	FI4 : positional arithmetic	Cognitive	UKB	-0.4346	-0.0451228	-0.34762	2.3143e-17	0.617839	4.02552e-06	-0.2823	0.048267	0.0502449	1.4114e-15	0.416226	0.474457
4979	FI5 : family relationship calculation	Cognitive	UKB	-0.4704	-0.188079	-0.42765	9.1006e-13	0.0974189	1.56652e-06	-0.2551	0.0457847	0.13799	7.7381e-09	0.568325	0.115728
4990	FI6 : conditional arithmetic	Cognitive	UKB	-0.4309	-0.0630951	-0.328097	1.5218e-18	0.531267	8.27229e-06	-0.2956	0.0143342	0.0241366	3.8065e-15	0.838426	0.727824
5001	FI7 : synonym	Cognitive	UKB	-0.4646	-0.168988	-0.395592	5.4394e-11	0.21963	7.89128e-05	-0.2798	0.0169856	0.0913466	6.4204e-08	0.846522	0.331212
5012	FI8 : chained arithmetic	Cognitive	UKB	-0.3662	0.0506822	-0.343006	4.0346e-13	0.602319	2.39076e-06	-0.1838	0.205835	0.124567	2.6409e-06	0.00112305	0.0726894
5556	FI9 : concept interpolation	Cognitive	UKB	-0.5823	-0.276941	-0.384411	1.3099e-20	0.0845789	6.51771e-05	-0.4826	-0.309126	-0.11376	1.7842e-26	0.00108339	0.229075
5993	ECG, number of stages in a phase	Cardiovascular	UKB	-0.5319	-0.266278	-0.238411	3.6274e-07	0.050552	0.094369	-0.539	-0.365571	-0.274419	4.1182e-10	3.19843e-05	0.0249075
20018	Prospective memory result	Cognitive	UKB	0.4746	0.296773	0.494007	3.1386e-18	0.00111738	1.17908e-08	0.1925	-0.0176233	-0.246926	3.4112e-06	0.735139	0.00182157
20077	Number of diet questionnaires completed	Cognitive	UKB	-0.4907	-0.320557	-0.504503	1.4048e-14	0.000165416	1.04073e-08	-0.2047	-0.00720839	0.246544	5.2821e-06	0.894205	0.00607831
20128	Number of fluid intelligence questions attempted within time limit	Cognitive	UKB	-0.3294	-0.146205	-0.305696	6.9076e-11	0.0321244	1.97744e-05	-0.1679	0.0143566	0.107607	6.5132e-07	0.734112	0.0875882
20152	Reproduciblity of spirometry measurement using ERS/ATS criteria	Respiratory	UKB	-0.0493	-0.133964	-0.0112151	0.49688	0.129647	0.904928	-0.0581	-0.118824	-0.031783	0.21752	0.0383724	0.676238
20160	Ever smoked	Psychiatric	UKB	0.1312	0.0279613	0.128076	0.00042264	0.760835	0.0119082	0.0602	-0.0199111	-0.0513054	0.0294	0.73485	0.250049
20403	Amount of alcohol drunk on a typical drinking day	Psychiatric	UKB	0.1167	-0.0322345	0.0254493	0.038878	0.690964	0.724341	0.1353	0.0537869	0.0775355	0.0010342	0.323578	0.211868
20414	Frequency of drinking alcohol	Psychiatric	UKB	-0.3088	-0.0917896	-0.179619	1.5477e-10	0.1777	0.00527979	-0.2623	-0.0797266	-0.0585648	1.0704e-12	0.0957647	0.319368
20416	Frequency of consuming six or more units of alcohol	Psychiatric	UKB	0.0049	-0.0241345	-0.0192006	0.92908	0.777724	0.792057	0.0229	0.0293466	0.0314184	0.54951	0.601615	0.607736
20421	Ever felt worried, tense, or anxious for most of a month or longer	Psychiatric	UKB	0.1766	0.220659	0.191767	0.0041226	0.0028593	0.0246561	0.0586	0.052281	-0.0974059	0.13844	0.243902	0.187739
20425	Ever worried more than most people would in similar situation	Psychiatric	UKB	0.2011	0.191974	0.136791	0.00064306	0.00708098	0.0935197	0.1491	0.113753	0.00547882	0.00010872	0.0117567	0.937411
20441	Ever had prolonged loss of interest in normal activities	Psychiatric	UKB	0.2636	0.151592	0.153096	1.1807e-06	0.0737918	0.0456761	0.2196	0.120034	0.0475926	3.4105e-10	0.0228846	0.469118
20446	Ever had prolonged feelings of sadness or depression	Psychiatric	UKB	0.1805	0.127408	0.0928265	0.002051	0.120211	0.244241	0.16	0.09603	0.0467448	5.8074e-06	0.0583255	0.470216
20453	Ever taken cannabis	Psychiatric	UKB	-0.2281	-0.206267	-0.132485	6.2227e-06	0.225144	0.0663852	-0.1916	-0.157293	-0.0392037	1.7058e-07	0.149168	0.557646
20458	General happiness	Psychiatric	UKB	0.1513	0.12994	-0.0188917	0.007142	0.0829012	0.795399	0.2285	0.193364	0.173102	2.041e-08	0.000102961	0.00343597
20459	General happiness with own health	Psychiatric	UKB	0.2395	0.0679336	-0.0427402	1.8836e-05	0.368024	0.595338	0.3697	0.262782	0.292803	6.3733e-22	2.7931e-08	7.70126e-06
20460	Belief that own life is meaningful	Psychiatric	UKB	-0.0628	-0.00787961	0.159605	0.2893	0.920378	0.0466937	-0.2371	-0.210656	-0.275859	4.8601e-09	2.92621e-05	2.48656e-05
20479	Ever thought that life not worth living	Psychiatric	UKB	0.1411	0.12507	0.0555778	0.011438	0.106467	0.465537	0.1431	0.112245	0.0595851	1.0733e-05	0.0097722	0.329776
20485	Ever contemplated self-harm	Psychiatric	UKB	0.1135	0.0904796	-0.00436831	0.083603	0.412527	0.961524	0.162	0.149348	0.11547	0.00038995	0.0218846	0.131466
20487	Felt hated by family member as a child	Psychiatric	UKB	0.2326	0.118396	0.208046	0.00017343	0.191126	0.0206277	0.1239	-0.00127465	-0.064821	0.0022317	0.982256	0.415216
20488	Physically abused by family as a child	Psychiatric	UKB	0.2203	0.0472222	0.134141	0.00014995	0.577982	0.0998715	0.1786	0.0344619	0.0288137	1.4273e-06	0.510121	0.686612
20489	Felt loved as a child	Psychiatric	UKB	-0.2597	-0.0904293	-0.174562	1.6329e-07	0.231176	0.0140647	-0.1949	-0.0365518	-0.0123171	1.3021e-10	0.437421	0.831342
20491	Someone to take to doctor when needed as a child	Psychiatric	UKB	-0.5772	-0.344519	-0.478827	1.9868e-14	0.00273338	1.06789e-05	-0.3737	-0.122108	0.0781904	2.3864e-16	0.0511294	0.467674
20495	Avoided activities or situations because of previous stressful experience in past month	Psychiatric	UKB	0.2826	0.203608	0.265539	0.00012888	0.0580347	0.0121177	0.1386	-0.00375487	-0.0969836	0.0086585	0.954952	0.305154
20497	Repeated disturbing thoughts of stressful experience in past month	Psychiatric	UKB	0.3217	0.17454	0.329997	5.2544e-07	0.0404633	0.000349222	0.1322	-0.0515251	-0.152867	0.0021556	0.308377	0.0584652
20498	Felt very upset when reminded of stressful experience in past month	Psychiatric	UKB	0.3569	0.205761	0.295747	7.9826e-09	0.0140252	0.000729709	0.2155	0.0460152	-0.0618193	7.3467e-09	0.335512	0.413812
20499	Ever sought or received professional help for mental distress	Psychiatric	UKB	0.1659	0.177835	0.0819049	0.0025002	0.0308725	0.287128	0.1522	0.145553	0.0478023	9.472e-06	0.00284185	0.469293
20500	Ever suffered mental distress preventing usual activities	Psychiatric	UKB	0.2637	0.207262	0.162231	3.021e-06	0.0393864	0.0522131	0.2133	0.153896	0.0343197	6.9334e-10	0.00597498	0.633978
20502	Ever had period extreme irritability	Psychiatric	UKB	0.2373	0.0942186	0.0840128	6.3933e-05	0.274153	0.308888	0.2492	0.14785	0.117844	1.2537e-11	0.00315226	0.0796607
20505	Recent easy annoyance or irritability	Psychiatric	UKB	0.331	0.125991	0.231742	1.6874e-06	0.169005	0.0140373	0.2393	0.0664199	0.00554442	1.3387e-08	0.1991	0.944983
20509	Recent inability to stop or control worrying	Psychiatric	UKB	0.2899	0.115429	0.210721	2.6336e-05	0.211674	0.0223153	0.2029	0.0482581	-0.00901691	1.7159e-06	0.375016	0.911361
20510	Recent feelings of depression	Psychiatric	UKB	0.3173	0.145403	0.141602	4.8856e-07	0.107471	0.141705	0.3082	0.171383	0.123249	2.7181e-13	0.00186808	0.143813
20511	Recent poor appetite or overeating	Psychiatric	UKB	0.3337	0.0647032	0.156502	2.7028e-07	0.527804	0.0862414	0.3197	0.133742	0.121282	4.005e-13	0.0599131	0.139899
20512	Recent feelings of foreboding	Psychiatric	UKB	0.2546	0.0851201	0.159761	0.00011459	0.340331	0.0728445	0.1994	0.0653442	0.0276515	1.2458e-06	0.202979	0.71251
20514	Recent lack of interest or pleasure in doing things	Psychiatric	UKB	0.2576	-0.0162101	0.0153026	7.9625e-05	0.869531	0.882849	0.3403	0.164807	0.234594	5.6901e-14	0.00812028	0.00657003
20517	Trouble falling or staying asleep, or sleeping too much	Psychiatric	UKB	0.265	0.0945634	0.0399805	1.7524e-05	0.230503	0.640108	0.3305	0.21609	0.208832	2.5085e-16	7.20162e-05	0.00336614
20518	Recent changes in speed/amount of moving or speaking	Psychiatric	UKB	0.3521	0.138497	0.250355	1.2137e-05	0.200774	0.0306318	0.2558	0.0639704	0.00154275	1.19e-05	0.349458	0.987816
20519	Recent feelings of tiredness or low energy	Psychiatric	UKB	0.3427	0.143539	0.0992822	3.6556e-09	0.0778063	0.25115	0.3866	0.249295	0.214156	3.4273e-28	2.84428e-06	0.00294076
20520	Recent worrying too much about different things	Psychiatric	UKB	0.2681	0.0912891	0.191095	0.00016058	0.310662	0.0364268	0.1908	0.032939	-0.00298088	3.8731e-05	0.551059	0.968816
20521	Belittlement by partner or ex-partner as an adult	Psychiatric	UKB	0.2015	0.0615224	0.0981857	0.00077513	0.534956	0.247461	0.186	0.0661407	0.0605385	1.5986e-05	0.304215	0.399656
20522	Been in a confiding relationship as an adult	Psychiatric	UKB	-0.3984	-0.103793	-0.200965	3.6009e-08	0.362767	0.0441064	-0.3746	-0.126759	-0.134723	2.9251e-12	0.0721088	0.130722
20523	Physical violence by partner or ex-partner as an adult	Psychiatric	UKB	0.2917	-0.0455121	0.187313	9.6568e-05	0.77767	0.0620943	0.2263	-0.0424743	0.0276047	1.9772e-05	0.665209	0.765265
20529	Victim of physically violent crime	Psychiatric	UKB	-0.1702	-0.14674	-0.180766	0.045834	0.17906	0.102857	-0.0677	-0.038004	0.0878441	0.21658	0.597075	0.357592
20531	Victim of sexual assault	Psychiatric	UKB	0.0574	0.0279322	0.0456244	0.40544	0.750572	0.63584	0.0356	-0.00541552	-0.00858054	0.46057	0.922139	0.917085
22126	Doctor diagnosed hayfever or allergic rhinitis	Respiratory	UKB	0.0832	0.145139	0.0945866	0.13358	0.0388694	0.184183	0.0241	0.0443791	-0.0515028	0.54332	0.328513	0.390668
22127	Doctor diagnosed asthma	Respiratory	UKB	0.1091	0.0991508	0.0392149	0.069142	0.211515	0.631989	0.112	0.108241	0.0508339	0.0041795	0.0234754	0.457859
22502	Cough on most days	Activities	UKB	0.1312	-0.000174926	0.0716977	0.043261	0.998387	0.391072	0.1121	0.00327332	0.0271946	0.014701	0.954184	0.703609
22504	Bring up phlegm/sputum/mucus on most days	Activities	UKB	0.3844	0.317626	0.361247	6.021e-05	0.00885625	0.00221279	0.1923	0.0994314	-0.132618	0.000613	0.162688	0.199078
30150	Eosinophill count	Hematological	UKB	0.1057	0.07077	0.101977	0.006093	0.138211	0.0744399	0.0435	0.0168086	-0.0422448	0.039226	0.540331	0.356365
30160	Basophill count	Hematological	UKB	0.1626	0.151972	0.156144	0.0024608	0.0178456	0.0368164	0.0711	0.0521392	-0.0633435	0.041484	0.207883	0.319555
41235	Spells in hospital	Activities	UKB	0.4263	0.156226	0.242652	6.9266e-18	0.0531928	0.0012272	0.3737	0.182956	0.106673	3.0876e-31	0.000630619	0.142618
100010	Portion size	Nutritional	UKB	0.0127	0.0792136	0.010546	0.86201	0.367361	0.916422	0.0065	0.0586853	-0.00161513	0.89503	0.257269	0.984749
110001	Invitation to complete online 24-hour recall dietary questionnaire, acceptance	Cognitive	UKB	-0.471	-0.331975	-0.397438	6.7515e-19	1.90051e-05	1.84675e-07	-0.2866	-0.159194	0.0868366	1.0006e-15	0.000872862	0.25655
100011_irnt	Iron	Nutritional	UKB	-0.5965	-0.460833	-0.530655	5.0159e-08	0.00569254	6.52593e-05	-0.3459	-0.17974	0.151015	2.3426e-07	0.0750641	0.259258
100017_irnt	Magnesium	Nutritional	UKB	-0.3833	-0.133813	-0.218408	1.637e-05	0.337927	0.0779441	-0.3318	-0.192297	-0.0874584	6.674e-09	0.0218146	0.399619
102_irnt	Pulse rate, automated reading	Cardiovascular	UKB	0.0937	0.0447622	0.0505521	0.0046802	0.293582	0.246431	0.0769	0.0481194	0.0182811	0.00030493	0.0551582	0.605884
1150_1	Usual side of head for mobile phone use: Left	Activities	UKB	0.1662	0.115445	0.133981	0.012248	0.140807	0.118081	0.1033	0.0316745	-0.0256351	0.012882	0.489761	0.709962
1150_2	Usual side of head for mobile phone use: Right	Activities	UKB	-0.1574	-0.126024	-0.0322238	0.0083862	0.0778475	0.688121	-0.1881	-0.146049	-0.108415	2.4623e-06	0.00103314	0.0982995
1150_3	Usual side of head for mobile phone use: Equally left and right	Activities	UKB	0.0188	0.0587498	-0.257318	0.78272	0.47475	0.0054036	0.2623	0.318196	0.36169	4.8622e-08	1.8956e-09	1.04952e-06
129_irnt	Place of birth in UK - north co-ordinate	Activities	UKB	0.292	-0.0179998	0.0638706	8.4407e-06	0.842221	0.488643	0.3411	0.134552	0.184195	7.2555e-13	0.0253578	0.0198621
1418_1	Milk type used: Full cream	Nutritional	UKB	0.1262	0.039474	0.0719755	0.05732	0.638893	0.444877	0.1064	0.0360689	0.0218497	0.010487	0.534394	0.785253
1418_2	Milk type used: Semi-skimmed	Nutritional	UKB	0.0059	0.115428	0.105828	0.93402	0.243729	0.246783	-0.0939	-0.0355755	-0.140237	0.053859	0.565597	0.0618032
1418_3	Milk type used: Skimmed	Nutritional	UKB	-0.0636	-0.113994	-0.118597	0.33844	0.144598	0.124137	0.0245	0.0132022	0.103434	0.58779	0.792167	0.0852133
1418_4	Milk type used: Soya	Nutritional	UKB	-0.1035	-0.126673	-0.035647	0.17589	0.198931	0.724382	-0.1075	-0.157772	-0.0501303	0.035296	0.00976559	0.552858
1418_6	Milk type used: Never/rarely have milk	Nutritional	UKB	-0.038	0.00719071	-0.122849	0.55475	0.933442	0.149793	0.0668	0.126032	0.13341	0.10772	0.0219066	0.0553634
1428_0	Spread type: Never/rarely use spread	Nutritional	UKB	0.0003	0.139037	0.132396	0.9956	0.0249728	0.0611901	-0.1255	-0.0467194	-0.181546	0.00059633	0.264344	0.00329369
1428_1	Spread type: Butter/spreadable butter	Nutritional	UKB	-0.0477	0.0402598	0.009295	0.28053	0.479144	0.877292	-0.0736	-0.00226747	-0.0575241	0.008245	0.948795	0.237669
1428_3	Spread type: Other type of spread/margarine	Nutritional	UKB	0.0535	-0.12011	-0.073063	0.25687	0.072585	0.269915	0.1431	0.0240589	0.150929	2.5317e-06	0.572689	0.00621036
1438_irnt	Bread intake	Nutritional	UKB	-0.0355	0.000653162	-0.101249	0.3964	0.989858	0.0697673	0.0467	0.0700022	0.105469	0.089888	0.0313393	0.0242337
1448_1	Bread type: White	Nutritional	UKB	0.2901	-0.0830713	0.0462029	3.2554e-14	0.115313	0.403052	0.3605	0.142153	0.227916	3.6369e-43	0.000111417	2.14142e-05
1448_3	Bread type: Wholemeal or wholegrain	Nutritional	UKB	-0.3521	0.0124222	-0.129768	1.7802e-16	0.844459	0.0421138	-0.3719	-0.154107	-0.181736	2.3821e-39	0.000105872	0.00306879
1468_3	Cereal type: Oat cereal (e.g. Ready Brek, porridge)	Nutritional	UKB	0.1052	0.105832	0.135936	0.086942	0.142613	0.107872	0.0167	-0.0148822	-0.0873756	0.67599	0.736565	0.21677
1468_4	Cereal type: Muesli	Nutritional	UKB	-0.3877	0.0408125	-0.207146	7.8538e-22	0.57161	0.000587863	-0.3507	-0.082445	-0.110893	3.8454e-28	0.076332	0.095522
1468_5	Cereal type: Other (e.g. Cornflakes, Frosties)	Nutritional	UKB	0.1878	-0.169856	-0.0352544	4.856e-05	0.00520107	0.594706	0.2919	0.0962577	0.230378	2.388e-18	0.0204003	0.000117936
1488_irnt	Tea intake	Nutritional	UKB	0.1658	0.133333	0.128542	6.7996e-05	0.010601	0.0194817	0.1047	0.0540261	-0.0201167	0.00021914	0.111965	0.671976
1508_1	Coffee type: Decaffeinated coffee (any type)	Nutritional	UKB	0.1201	0.0469824	0.141249	0.086207	0.603744	0.11409	0.0288	-0.0566268	-0.0812662	0.51043	0.316223	0.264833
1508_2	Coffee type: Instant coffee	Nutritional	UKB	0.2773	-0.148072	0.0914546	8.6286e-10	0.0571251	0.165151	0.3007	0.045222	0.150545	1.5307e-19	0.369883	0.011175
1508_3	Coffee type: Ground coffee (include espresso, filter etc)	Nutritional	UKB	-0.3591	0.0371314	-0.207382	5.6156e-21	0.640282	0.000206294	-0.3084	-0.0298647	-0.0758098	3.9253e-32	0.539281	0.172452
1538_0	Major dietary changes in the last 5 years: No	Nutritional	UKB	-0.2576	-0.0562427	-0.185453	3.0895e-08	0.380118	0.00380834	-0.1819	-0.018039	0.00622887	7.9985e-09	0.630146	0.915576
1538_1	Major dietary changes in the last 5 years: Yes, because of illness	Nutritional	UKB	0.332	0.0959704	0.231098	6.8259e-11	0.190358	0.00124044	0.245	0.0516257	0.00758727	5.7424e-13	0.233703	0.900885
1538_2	Major dietary changes in the last 5 years: Yes, because of other reasons	Nutritional	UKB	0.125	0.0164052	0.101506	0.037559	0.824495	0.204863	0.0768	-0.0116784	-0.0206893	0.052906	0.792804	0.762735
1807_irnt	Father's age at death	Mortality	UKB	-0.2849	0.0629724	-0.162867	3.9993e-07	0.478823	0.0439494	-0.2433	-0.00704907	-0.0566818	9.7742e-13	0.895018	0.395569
189_irnt	Townsend deprivation index at recruitment	Environment	UKB	0.396	0.0299436	0.2493	8.0052e-20	0.947654	7.46317e-05	0.322	0.0725974	0.0565049	6.5787e-28	0.8086	0.335813
20002_1065	Non-cancer illness code, self-reported: hypertension	Cardiovascular	UKB	0.1736	0.0296241	0.0763643	1.1028e-07	0.493231	0.0941291	0.1689	0.0650729	0.0635587	5.6193e-13	0.0252636	0.1125
20002_1074	Non-cancer illness code, self-reported: angina	Cardiovascular	UKB	0.3242	0.123501	0.19684	5.2631e-10	0.0586112	0.00955531	0.2669	0.107747	0.0501626	2.0126e-16	0.0134084	0.449506
20002_1075	Non-cancer illness code, self-reported: heart attack/myocardial infarction	Cardiovascular	UKB	0.2085	0.0395822	0.16145	0.00026911	0.564717	0.029366	0.1352	0.004398	-0.0221219	0.00064689	0.924507	0.72507
20002_1094	Non-cancer illness code, self-reported: deep venous thrombosis (dvt)	Cardiovascular	UKB	0.3795	0.279781	0.338406	2.3046e-06	0.00392407	0.00057736	0.2078	0.0946037	-0.103808	5.1112e-05	0.115457	0.242964
20002_1111	Non-cancer illness code, self-reported: asthma	Respiratory	UKB	0.1672	0.128075	0.105863	3.6421e-05	0.0135703	0.0491804	0.1321	0.0931042	0.0153293	9.007e-08	0.00184522	0.732064
20002_1138	Non-cancer illness code, self-reported: gastro-oesophageal reflux (gord) / gastric reflux	Gastrointestinal	UKB	0.2977	0.0994152	0.079934	7.8364e-05	0.297488	0.448161	0.3413	0.215574	0.189549	2.3881e-09	0.00103595	0.0429946
20002_1220	Non-cancer illness code, self-reported: diabetes	Endocrine	UKB	0.2106	0.0707761	0.0742448	7.6811e-07	0.285757	0.217591	0.2214	0.134083	0.104093	1.1204e-12	0.00148217	0.0522204
20002_1226	Non-cancer illness code, self-reported: hypothyroidism/myxoedema	Endocrine	UKB	0.0545	-0.0402748	-0.0364542	0.2157	0.43474	0.553486	0.1087	0.0386023	0.102106	0.00015026	0.242471	0.0444492
20002_1265	Non-cancer illness code, self-reported: migraine	Neurological	UKB	0.169	0.176567	0.0700554	0.0049209	0.00984501	0.372134	0.1676	0.167002	0.0672492	5.1058e-05	0.00019905	0.309161
20002_1286	Non-cancer illness code, self-reported: depression	Psychiatric	UKB	0.3546	0.25772	0.217471	1.369e-10	0.000311373	0.00663129	0.2903	0.194753	0.0543851	6.6574e-15	8.21943e-06	0.439943
20002_1309	Non-cancer illness code, self-reported: osteoporosis	Skeletal	UKB	0.1144	0.138458	0.0794048	0.054406	0.0594556	0.333088	0.0793	0.0882899	0.000176213	0.074923	0.0728068	0.998005
20002_1387	Non-cancer illness code, self-reported: hayfever/allergic rhinitis	Respiratory	UKB	-0.0585	0.0427099	-0.10079	0.24954	0.526107	0.149762	0.0147	0.0954033	0.0831893	0.69949	0.032324	0.179664
20002_1465	Non-cancer illness code, self-reported: osteoarthritis	Skeletal	UKB	0.32	0.120195	0.120196	2.0591e-07	0.121541	0.128334	0.334	0.19191	0.157831	1.1116e-16	0.000136904	0.0176093
20002_1473	Non-cancer illness code, self-reported: high cholesterol	Metabolic	UKB	0.1329	-0.0345793	0.0113873	0.006016	0.540788	0.863481	0.1735	0.0590773	0.114052	1.1996e-08	0.0642453	0.0419683
20002_1474	Non-cancer illness code, self-reported: hiatus hernia	Gastrointestinal	UKB	0.2375	0.0527475	0.069052	0.003096	0.582623	0.519321	0.2726	0.139852	0.142854	1.4729e-06	0.0197548	0.114588
20003_1140860696	Treatment/medication code: lisinopril	Activities	UKB	0.0895	-0.0835044	-0.0581524	0.19151	0.335776	0.517844	0.1767	0.0798187	0.165308	2.7768e-05	0.156666	0.0185258
20003_1140860806	Treatment/medication code: ramipril	Activities	UKB	0.1558	-0.00537289	0.0367405	0.0077319	0.94222	0.670451	0.1806	0.0771884	0.100519	9.9383e-06	0.109699	0.173298
20003_1140861958	Treatment/medication code: simvastatin	Activities	UKB	0.0739	-0.162427	-0.12202	0.12522	0.0189227	0.0697448	0.2164	0.0836352	0.236422	2.9155e-12	0.0214356	1.94143e-05
20003_1140861998	Treatment/medication code: ventolin 100micrograms inhaler	Activities	UKB	0.3238	0.235146	0.288618	5.2995e-09	0.000907154	0.000146869	0.1762	0.0822721	-0.0872998	2.0993e-06	0.0775805	0.200523
20003_1140864752	Treatment/medication code: lansoprazole	Activities	UKB	0.3647	0.159036	0.168723	4.5951e-07	0.119998	0.125423	0.354	0.22249	0.139741	5.5075e-15	0.000320358	0.139799
20003_1140865634	Treatment/medication code: omeprazole	Activities	UKB	0.2867	0.00986022	0.0628715	1.9571e-05	0.910694	0.512388	0.3414	0.1654	0.200969	4.6085e-16	0.00111837	0.0115653
20003_1140866738	Treatment/medication code: atenolol	Activities	UKB	0.1874	-0.0035956	0.0794021	0.003996	0.965183	0.369042	0.1841	0.0558256	0.0724152	1.3038e-05	0.305861	0.31598
20003_1140868226	Treatment/medication code: aspirin	Activities	UKB	0.2024	0.0150442	0.0857586	7.7089e-05	0.822072	0.259789	0.1995	0.0643105	0.0793704	1.7179e-08	0.159592	0.229664
20003_1140871310	Treatment/medication code: ibuprofen	Activities	UKB	0.2716	0.212808	0.259673	5.5725e-06	0.00473622	0.000586613	0.1283	0.0640736	-0.100157	0.0016569	0.173949	0.129716
20003_1140879802	Treatment/medication code: amlodipine	Activities	UKB	0.0719	-0.0834952	0.00499766	0.20869	0.293866	0.947539	0.0947	-0.00343433	0.0621959	0.013667	0.944706	0.32488
20003_1140884488	Treatment/medication code: diclofenac	Activities	UKB	0.269	0.0893667	0.247674	0.00088797	0.416609	0.0227684	0.131	-0.0100647	-0.0872843	0.018524	0.889647	0.363372
20003_1140884600	Treatment/medication code: metformin	Activities	UKB	0.212	0.101483	0.10884	4.0209e-06	0.150382	0.0756684	0.1911	0.119362	0.0566674	6.4988e-09	0.005594	0.296963
20003_1140923346	Treatment/medication code: co-codamol	Activities	UKB	0.5541	0.334347	0.41052	4.7053e-14	0.0146132	3.92111e-05	0.4085	0.22699	0.0144712	4.2831e-17	0.00873692	0.88789
20003_1141146234	Treatment/medication code: atorvastatin	Activities	UKB	0.1916	0.0501319	0.106747	0.0036042	0.51115	0.237524	0.1674	0.0558758	0.0404556	0.00012511	0.273887	0.608457
20003_1141191044	Treatment/medication code: levothyroxine sodium	Activities	UKB	0.1045	-0.00449451	0.0297074	0.038732	0.943474	0.684041	0.1161	0.0251208	0.0596707	0.00027582	0.508149	0.317978
20003_1141194794	Treatment/medication code: bendroflumethiazide	Activities	UKB	0.1678	0.0224599	0.0782327	0.00056734	0.726851	0.273799	0.1585	0.0615975	0.05466	8.0416e-07	0.135529	0.37272
20003_2038460150	Treatment/medication code: paracetamol	Activities	UKB	0.4129	0.197449	0.284465	5.4372e-19	0.00202343	2.75077e-05	0.3124	0.130507	0.0225984	8.9811e-29	0.000366165	0.729945
20015_irnt	Sitting height	Skeletal	UKB	-0.135	0.00359392	-0.0153701	4.5362e-08	0.903899	0.65608	-0.1601	-0.0596218	-0.100213	2.6445e-18	0.00741418	0.000635274
20016_irnt	Fluid intelligence score	Cognitive	UKB	-0.4764	-0.154815	-0.417098	5.6711e-45	0.0151712	7.00073e-16	-0.2746	0.0425085	0.113555	2.5926e-26	0.300331	0.0375342
20022_irnt	Birth weight	Metabolic	UKB	-0.08	-0.0252229	-0.0284988	0.017963	0.538811	0.551584	-0.0851	-0.0427967	-0.0378739	0.0013171	0.141648	0.362629
20023_irnt	Mean time to correctly identify matches	Cognitive	UKB	0.0768	0.0265041	0.109072	0.026164	0.572358	0.0153462	0.0023	-0.0574665	-0.0772715	0.92425	0.0613209	0.0433647
20075_irnt	Home location at assessment - north co-ordinate (rounded)	Activities	UKB	0.3452	-0.0326602	0.0634223	3.1644e-07	0.739162	0.492636	0.4171	0.193841	0.247017	2.784e-18	0.0016533	0.0018105
20107_1	Illnesses of father: Heart disease	Environment	UKB	-0.0217	0.0159894	-0.023066	0.66297	0.782805	0.722552	-0.0082	0.014555	0.0112932	0.80895	0.692472	0.833588
20107_100	Illnesses of father: None of the above (group 1)	Environment	UKB	-0.1277	-0.0772585	-0.0666721	0.069677	0.333447	0.496141	-0.1117	-0.0587972	-0.030818	0.015264	0.269587	0.708876
20107_101	Illnesses of father: None of the above (group 2)	Environment	UKB	-0.0655	-0.0447137	-0.00818492	0.43382	0.653924	0.940547	-0.083	-0.0669356	-0.0513624	0.10445	0.258656	0.558003
20107_13	Illnesses of father: Prostate cancer	Environment	UKB	-0.2261	-0.0517048	-0.272541	0.012226	0.622121	0.0124807	-0.053	0.113637	0.165301	0.35268	0.0822918	0.0709041
20107_3	Illnesses of father: Lung cancer	Environment	UKB	0.3327	0.074806	0.201807	4.8076e-06	0.480729	0.0312691	0.2738	0.0855159	0.0526009	1.0706e-08	0.200229	0.518795
20107_8	Illnesses of father: High blood pressure	Environment	UKB	0.0168	-0.0102019	-0.0528595	0.77047	0.882263	0.538065	0.0722	0.0605977	0.0890028	0.0726	0.211438	0.236623
20107_9	Illnesses of father: Diabetes	Environment	UKB	0.1751	0.132854	0.0759404	0.0084016	0.0862289	0.369263	0.1742	0.137251	0.0670682	4.5015e-05	0.0030274	0.33799
20110_1	Illnesses of mother: Heart disease	Environment	UKB	0.1151	0.0188557	-0.0168658	0.081669	0.80663	0.851994	0.1761	0.101574	0.13471	1.6848e-05	0.0245556	0.0636503
20110_100	Illnesses of mother: None of the above (group 1)	Environment	UKB	-0.1693	-0.0684739	-0.0194721	0.006656	0.367356	0.819358	-0.2159	-0.14388	-0.137894	1.4952e-07	0.00340753	0.0512169
20110_6	Illnesses of mother: Chronic bronchitis/emphysema	Environment	UKB	0.3312	0.0985049	0.250339	7.9807e-06	0.446377	0.0117739	0.2206	0.0479926	-0.0223855	3.8244e-05	0.576461	0.812478
20110_8	Illnesses of mother: High blood pressure	Environment	UKB	0.0525	0.0138023	-0.0575545	0.30577	0.823812	0.415308	0.1268	0.108719	0.129315	0.00019025	0.00808711	0.0281039
20110_9	Illnesses of mother: Diabetes	Environment	UKB	0.2094	0.0582705	0.134696	0.00012621	0.408692	0.0804825	0.163	0.0488467	0.0166527	2.5645e-05	0.293303	0.799218
20111_1	Illnesses of siblings: Heart disease	Environment	UKB	0.2016	-0.101916	-0.0589377	0.00081778	0.204352	0.471692	0.3327	0.154068	0.275335	3.3214e-15	0.00273796	5.92788e-05
20111_100	Illnesses of siblings: None of the above (group 1)	Environment	UKB	-0.2694	-0.0130676	-0.0272484	5.0989e-07	0.866038	0.723624	-0.348	-0.192532	-0.230983	1.4111e-27	1.97244e-05	0.000116449
20111_12	Illnesses of siblings: Severe depression	Environment	UKB	0.1056	0.135866	0.0971087	0.13754	0.144541	0.333763	0.0542	0.0387005	-0.0334664	0.25812	0.481917	0.695568
20111_8	Illnesses of siblings: High blood pressure	Environment	UKB	0.1741	0.0196872	0.0252728	0.001472	0.778124	0.733305	0.2169	0.11106	0.134552	6.487e-10	0.0118092	0.0213015
20111_9	Illnesses of siblings: Diabetes	Environment	UKB	0.285	0.0722252	0.0784147	3.8644e-06	0.378406	0.358512	0.3241	0.17971	0.177478	1.3302e-15	0.000273194	0.0103964
20116_0	Smoking status: Never	Psychiatric	UKB	-0.1842	0.0270965	-0.157634	1.5337e-07	0.781989	0.00122819	-0.1078	0.0476755	0.0396033	6.8265e-05	0.467754	0.373461
20116_1	Smoking status: Previous	Psychiatric	UKB	0.0566	-0.0451639	0.0637355	0.16784	0.595468	0.26432	0.0179	-0.044499	-0.0338287	0.5566	0.430755	0.496206
20116_2	Smoking status: Current	Psychiatric	UKB	0.3374	0.0337979	0.263905	2.7884e-16	0.743332	2.32334e-06	0.2216	-0.0203718	-0.0347383	1.5429e-15	0.758683	0.524526
20117_0	Alcohol drinker status: Never	Psychiatric	UKB	0.187	0.0451058	0.0894944	0.00629	0.614113	0.337171	0.1757	0.0541232	0.0583466	7.8478e-05	0.323471	0.440517
20117_1	Alcohol drinker status: Previous	Psychiatric	UKB	0.4405	0.213909	0.481208	1.947e-11	0.0359287	4.1609e-08	0.1558	-0.11825	-0.263541	0.0004651	0.0759449	0.00350597
20117_2	Alcohol drinker status: Current	Psychiatric	UKB	-0.3749	-0.143766	-0.342506	2.9953e-11	0.0463335	7.64966e-06	-0.1977	0.0299442	0.11466	2.9701e-07	0.537336	0.113155
20118_11	Home area population density - urban or rural: Scotland - Large Urban Area	Activities	UKB	-0.0561	0.0175491	-0.02965	0.50693	0.862657	0.79023	-0.0512	0.00436341	-0.0195869	0.39688	0.949607	0.838441
20126_0	Bipolar and major depression status: No Bipolar or Depression	Psychiatric	UKB	-0.1417	-0.0375809	-0.112787	0.033655	0.668552	0.226673	-0.089	0.00754501	0.0200496	0.032724	0.889171	0.801268
20127_irnt	Neuroticism score	Psychiatric	UKB	0.3408	0.219438	0.243367	1.1004e-20	3.8494e-06	3.91582e-07	0.2468	0.119022	0.000346447	1.3007e-25	3.58636e-05	0.994017
20150_irnt	Forced expiratory volume in 1-second (FEV1), Best measure	Respiratory	UKB	-0.1908	-0.047144	-0.063301	1.1919e-09	0.203187	0.124202	-0.205	-0.101895	-0.0993195	1.3315e-20	9.61324e-05	0.0045607
20151_irnt	Forced vital capacity (FVC), Best measure	Respiratory	UKB	-0.1788	-0.0319483	-0.0395976	3.7981e-08	0.405121	0.355243	-0.2096	-0.108116	-0.119532	1.9254e-24	1.15878e-05	0.000768538
20153_irnt	Forced expiratory volume in 1-second (FEV1), predicted	Respiratory	UKB	-0.1328	0.0103391	0.00479111	2.0799e-06	0.770385	0.912772	-0.1869	-0.0847966	-0.133225	2.8619e-21	0.000485018	0.000216935
20154_irnt	Forced expiratory volume in 1-second (FEV1), predicted percentage	Respiratory	UKB	-0.1613	-0.0805821	-0.0932321	7.3837e-05	0.0989669	0.0531887	-0.1354	-0.0750876	-0.027389	2.7347e-06	0.0189462	0.51752
20536_0	Weight change during worst episode of depression: Stayed about the same or was on a diet	Psychiatric	UKB	-0.3601	-0.190172	-0.135416	4.1688e-06	0.0618506	0.222893	-0.3751	-0.272692	-0.183237	3.2463e-11	5.12201e-05	0.0619864
20544_11	Mental health problems ever diagnosed by a professional: Depression	Psychiatric	UKB	0.3487	0.256852	0.20434	6.2552e-09	0.00344477	0.0202639	0.2939	0.202832	0.0675095	1.595e-12	0.00017613	0.400532
20544_15	Mental health problems ever diagnosed by a professional: Anxiety, nerves or generalized anxiety disorder	Psychiatric	UKB	0.2207	0.151735	0.161509	0.0026512	0.100824	0.0939979	0.1495	0.0688386	-0.00972854	0.00206	0.213333	0.903033
20546_3	Substances taken for depression: Medication prescribed to you (for at least two weeks)	Psychiatric	UKB	0.3292	0.189115	0.129142	5.5816e-09	0.0147878	0.11307	0.3374	0.223369	0.155242	1.198e-18	2.30117e-06	0.024644
20547_1	Activities undertaken to treat depression: Talking therapies, such as psychotherapy, counselling, group therapy or CBT	Psychiatric	UKB	0.2125	0.22803	0.198855	0.00082462	0.00927873	0.0233288	0.1031	0.0685538	-0.0720424	0.011931	0.203765	0.337136
20548_1	Manifestations of mania or irritability: I was more talkative than usual	Psychiatric	UKB	0.2135	0.101059	0.225212	0.0103	0.336132	0.0587296	0.0752	-0.045246	-0.10877	0.15587	0.499685	0.279183
20548_2	Manifestations of mania or irritability: I was more restless than usual	Psychiatric	UKB	0.1558	-0.0752024	0.0558951	0.036201	0.458147	0.586195	0.1582	-0.00222067	0.074164	0.00029676	0.970055	0.389521
20550_1	Activities undertaken to treat anxiety: Talking therapies, such as psychotherapy, counselling, group therapy or CBT	Psychiatric	UKB	0.1669	0.174176	0.163386	0.020602	0.0451736	0.103044	0.0729	0.046466	-0.0654647	0.11876	0.37413	0.446827
21001_irnt	Body mass index (BMI)	Metabolic	UKB	0.2409	0.0516877	0.11701	4.5152e-18	0.260992	0.00303647	0.229	0.10103	0.0805876	6.2938e-36	0.00069821	0.0423984
21002_irnt	Weight	Metabolic	UKB	0.1235	0.0315069	0.0755509	9.5885e-07	0.467881	0.0358651	0.1065	0.0462559	0.0201753	9.1653e-08	0.120841	0.576241
21021_irnt	Pulse wave Arterial Stiffness index	Cardiovascular	UKB	0.1914	0.0554576	0.203358	0.0041997	0.587701	0.0211841	0.0741	-0.0401223	-0.0994986	0.085691	0.531721	0.186618
2139_irnt	Age first had sexual intercourse	Reproduction	UKB	-0.3487	0.00785306	-0.302566	7.6755e-27	0.942199	4.80467e-10	-0.2013	0.0924205	0.0797724	3.3408e-21	0.193152	0.0792912
2217_irnt	Age started wearing glasses or contact lenses	Activities	UKB	0.1817	0.00633052	0.168088	1.1533e-06	0.892635	0.000937101	0.0925	-0.0384995	-0.0581684	9.8313e-05	0.154167	0.176382
2247_0	Hearing difficulty/problems: No	Ear, Nose, Throat	UKB	-0.1024	-0.00657733	0.0243132	0.011353	0.898901	0.664486	-0.1648	-0.0856299	-0.131994	1.7413e-07	0.0192943	0.00908352
2247_1	Hearing difficulty/problems: Yes	Ear, Nose, Throat	UKB	0.1026	0.00651102	-0.0242979	0.011377	0.900004	0.664374	0.165	0.0856905	0.132084	1.7178e-07	0.0194004	0.0089119
22501_irnt	Year ended full time education	Environment	UKB	-0.4546	0.999998	-0.279475	1.9693e-22	0.0278952	2.53127e-05	-0.382	0.36132	-0.0867751	9.5726e-33	0.241842	0.201817
22506_113	Tobacco smoking: Ex-smoker	Psychiatric	UKB	0.1342	-0.0597105	0.0920958	0.019186	0.652094	0.238801	0.0957	-0.0187593	0.000896313	0.01774	0.816788	0.988986
22506_114	Tobacco smoking: Never smoked	Psychiatric	UKB	-0.1269	0.107332	-0.0793723	0.015289	0.452804	0.272584	-0.0985	0.0369531	-0.0113743	0.009045	0.67339	0.852784
22601_23143401	Job coding: secondary school teacher or teaching professional (including head teacher)	Environment	UKB	-0.1789	0.291091	-0.0866879	0.045854	0.0412859	0.456881	-0.1712	0.164139	-0.0556788	0.0030138	0.0530446	0.557048
22606_2	Workplace very noisy: Often	Environment	UKB	0.4723	0.0775605	0.307438	1.7531e-09	0.59852	0.00390215	0.3797	0.0874697	0.0663141	6.4471e-15	0.333541	0.483469
22607_0	Workplace very cold: Rarely/never	Environment	UKB	-0.606	-0.380636	-0.409292	4.0003e-14	0.00433198	0.000639685	-0.4986	-0.307649	-0.109856	3.7678e-22	6.43209e-05	0.338856
22607_1	Workplace very cold: Sometimes	Environment	UKB	0.5513	0.25597	0.313592	2.4327e-15	0.0245464	0.00243501	0.5029	0.312369	0.183304	1.4766e-25	7.93339e-06	0.0471787
22608_2	Workplace very hot: Often	Environment	UKB	0.3734	0.0536292	0.240649	9.3838e-06	0.682414	0.0464115	0.296	0.0466863	0.0429011	1.0443e-06	0.61657	0.687783
22609_2	Workplace very dusty: Often	Environment	UKB	0.4394	0.0362905	0.238679	2.0744e-07	0.794859	0.0549626	0.4003	0.109691	0.129491	2.1382e-11	0.210434	0.248593
22610_1	Workplace full of chemical or other fumes: Sometimes	Environment	UKB	0.3441	-0.107492	0.123214	0.00035884	0.496893	0.326217	0.3666	0.0515838	0.179385	1.7581e-07	0.61764	0.0792448
22617_2314	Job SOC coding: Secondary education teaching professionals	Environment	UKB	-0.1811	0.276165	-0.0831399	0.044672	0.0487028	0.475566	-0.1768	0.14515	-0.0627489	0.002081	0.0769749	0.506511
22704_irnt	Home location - north co-ordinate (rounded)	Activities	UKB	0.3569	-0.00845967	0.0815461	8.0717e-08	0.929512	0.366214	0.4194	0.200283	0.23618	3.557e-20	0.000758913	0.00197793
23098_irnt	Weight	Metabolic	UKB	0.1221	0.0316367	0.0757336	1.6777e-06	0.469841	0.0366547	0.1044	0.0452233	0.0185462	1.6309e-07	0.127906	0.607197
23099_irnt	Body fat percentage	Metabolic	UKB	0.2307	0.0277885	0.0818282	9.1754e-17	0.55625	0.0320556	0.2448	0.117343	0.116627	6.5616e-38	0.000199603	0.00251302
23100_irnt	Whole body fat mass	Metabolic	UKB	0.1975	0.0349838	0.0905299	1.6528e-13	0.461673	0.0151326	0.1917	0.0875252	0.0710001	7.8685e-23	0.00582181	0.0638778
23101_irnt	Whole body fat-free mass	Metabolic	UKB	0.0093	0.0274087	0.0552664	0.69837	0.457822	0.120623	-0.0317	-0.017921	-0.0618448	0.11765	0.486405	0.0588514
23102_irnt	Whole body water mass	Metabolic	UKB	0.0105	0.0281964	0.056506	0.66213	0.44197	0.113038	-0.031	-0.0179563	-0.0622529	0.12608	0.482611	0.0576103
23104_irnt	Body mass index (BMI)	Metabolic	UKB	0.2404	0.0534019	0.118653	1.4594e-17	0.24862	0.00289247	0.2269	0.0999108	0.0778527	4.347e-35	0.000693503	0.0505244
23105_irnt	Basal metabolic rate	Metabolic	UKB	0.0398	0.0300937	0.0636283	0.10031	0.434592	0.0741428	0.0026	-0.00290118	-0.0440187	0.89737	0.913711	0.189021
23106_irnt	Impedance of whole body	Metabolic	UKB	-0.1068	-0.058763	-0.101599	6.8126e-05	0.105861	0.00987676	-0.0595	-0.0162153	0.0322494	0.0025692	0.501297	0.370574
23107_irnt	Impedance of leg (right)	Metabolic	UKB	-0.0839	-0.0875813	-0.0836329	0.003186	0.014086	0.0327158	-0.0391	-0.0364121	0.0330796	0.055772	0.129621	0.338136
23108_irnt	Impedance of leg (left)	Metabolic	UKB	-0.0808	-0.0893135	-0.0799672	0.0038437	0.0130764	0.0410615	-0.0393	-0.0398437	0.0303791	0.052144	0.0999842	0.384006
23109_irnt	Impedance of arm (right)	Metabolic	UKB	-0.1168	-0.0346956	-0.111923	1.7468e-05	0.338887	0.00417556	-0.0638	0.00292167	0.0368541	0.0010974	0.899978	0.298034
23110_irnt	Impedance of arm (left)	Metabolic	UKB	-0.1256	-0.0287665	-0.117219	5.4485e-06	0.426259	0.00350393	-0.0703	0.00966448	0.0361239	0.00048602	0.682318	0.326842
23111_irnt	Leg fat percentage (right)	Metabolic	UKB	0.2523	0.00244818	0.0913428	1.6782e-19	0.96102	0.0205702	0.2674	0.108889	0.126856	2.3747e-44	0.000788771	0.00154762
23112_irnt	Leg fat mass (right)	Metabolic	UKB	0.2176	0.0267584	0.10063	9.1162e-16	0.582967	0.00832543	0.2115	0.0870207	0.0785167	7.951e-28	0.00605879	0.0466853
23113_irnt	Leg fat-free mass (right)	Metabolic	UKB	0.0379	0.0540234	0.0652807	0.12578	0.151047	0.0618726	-0.0032	0.00940942	-0.0497157	0.87209	0.718676	0.124746
23114_irnt	Leg predicted mass (right)	Metabolic	UKB	0.037	0.053493	0.064376	0.13517	0.154087	0.0655084	-0.0033	0.00942646	-0.0491327	0.86898	0.71757	0.128597
23115_irnt	Leg fat percentage (left)	Metabolic	UKB	0.2555	0.00551618	0.0964751	1.8893e-20	0.910989	0.0135736	0.267	0.108144	0.12301	1.8913e-46	0.000625774	0.00182413
23116_irnt	Leg fat mass (left)	Metabolic	UKB	0.2192	0.0310201	0.104398	4.5132e-16	0.517782	0.00584415	0.2102	0.0869989	0.0749219	6.4483e-28	0.00545512	0.0554098
23117_irnt	Leg fat-free mass (left)	Metabolic	UKB	0.0501	0.052674	0.0672562	0.04388	0.175911	0.0587395	0.0126	0.0155286	-0.0400633	0.5295	0.5622	0.229859
23118_irnt	Leg predicted mass (left)	Metabolic	UKB	0.0499	0.052523	0.0679693	0.045337	0.177516	0.0563309	0.0113	0.0143557	-0.0414861	0.57433	0.591677	0.213967
23119_irnt	Arm fat percentage (right)	Metabolic	UKB	0.2294	0.0379068	0.0824681	4.5986e-15	0.41879	0.0381189	0.2418	0.117961	0.11408	1.1016e-35	0.000141739	0.00334634
23120_irnt	Arm fat mass (right)	Metabolic	UKB	0.2004	0.0405372	0.0923951	4.6602e-13	0.386505	0.015497	0.1938	0.0893706	0.0714233	5.5973e-23	0.00407723	0.0638955
23121_irnt	Arm fat-free mass (right)	Metabolic	UKB	0.03	0.0187323	0.064116	0.22014	0.627517	0.0760583	-0.0099	-0.0166617	-0.053536	0.6269	0.530757	0.113522
23122_irnt	Arm predicted mass (right)	Metabolic	UKB	0.0367	0.0257064	0.0725766	0.13015	0.50133	0.0453925	-0.0094	-0.0165927	-0.0593552	0.64151	0.532959	0.0826699
23123_irnt	Arm fat percentage (left)	Metabolic	UKB	0.2245	0.0422103	0.0784927	1.5428e-14	0.375947	0.0482581	0.2391	0.123586	0.114886	7.6855e-36	7.79088e-05	0.00284041
23124_irnt	Arm fat mass (left)	Metabolic	UKB	0.1976	0.0415604	0.0919653	1.2325e-12	0.380304	0.0161808	0.1909	0.0891995	0.0695009	2.3148e-22	0.00457867	0.0697128
23125_irnt	Arm fat-free mass (left)	Metabolic	UKB	0.0422	0.0144711	0.069711	0.087533	0.705015	0.0604308	0.0009	-0.0190793	-0.0499997	0.96607	0.471765	0.153991
23126_irnt	Arm predicted mass (left)	Metabolic	UKB	0.0492	0.0215603	0.0785813	0.045205	0.571683	0.0304437	0.0017	-0.0187387	-0.0558345	0.93486	0.48185	0.105192
23127_irnt	Trunk fat percentage	Metabolic	UKB	0.2097	0.0306415	0.0704218	1.0032e-13	0.50507	0.0659541	0.2252	0.113764	0.109733	5.3542e-31	0.000253516	0.00420815
23128_irnt	Trunk fat mass	Metabolic	UKB	0.1794	0.0336852	0.0775867	3.3057e-11	0.473173	0.036173	0.1781	0.0869346	0.0701501	1.6201e-19	0.0058336	0.0620117
23129_irnt	Trunk fat-free mass	Metabolic	UKB	-0.022	0.0122515	0.0449288	0.36564	0.73337	0.215844	-0.0654	-0.0406102	-0.0778573	0.0012945	0.104061	0.0169147
23130_irnt	Trunk predicted mass	Metabolic	UKB	-0.0228	0.0113659	0.0439199	0.34708	0.753008	0.225168	-0.0658	-0.0407763	-0.0773893	0.0011772	0.103254	0.0173141
2395_1	Hair/balding pattern: Pattern 1	Dermatological	UKB	-0.0068	0.0360025	0.0521346	0.87889	0.448907	0.288584	-0.0239	-0.0154868	-0.0508742	0.34003	0.585194	0.192664
2395_2	Hair/balding pattern: Pattern 2	Dermatological	UKB	0.0022	0.00610261	0.0160823	0.96747	0.921393	0.816003	-0.0122	-0.00544137	-0.0200562	0.74821	0.89582	0.731588
2395_3	Hair/balding pattern: Pattern 3	Dermatological	UKB	0.0038	-0.0126306	0.00166022	0.95239	0.84636	0.980884	-0.0235	-0.0355459	-0.0251143	0.53707	0.386031	0.656936
2395_4	Hair/balding pattern: Pattern 4	Dermatological	UKB	0.0041	-0.0364368	-0.0800385	0.92552	0.473601	0.123722	0.0543	0.0511446	0.0956773	0.020833	0.0787602	0.0189255
24003_irnt	Nitrogen dioxide air pollution; 2010	Environment	UKB	0.2623	0.264259	0.261224	6.7195e-05	0.0686434	0.00221238	0.1173	0.030574	-0.110212	0.0061957	0.735648	0.119779
24004_irnt	Nitrogen oxides air pollution; 2010	Environment	UKB	0.3421	0.249127	0.303221	4.6655e-07	0.108319	0.000344656	0.1907	0.0394179	-0.0893307	1.5918e-05	0.685799	0.216329
24006_irnt	Particulate matter air pollution (pm2.5); 2010	Environment	UKB	0.4419	0.347986	0.385482	5.1676e-10	0.0705102	1.05566e-05	0.2558	0.0434874	-0.104267	1.0131e-08	0.696749	0.188936
24016_irnt	Nitrogen dioxide air pollution; 2005	Environment	UKB	0.1536	0.256665	0.181858	0.010464	0.017476	0.0254074	0.0429	0.0541349	-0.10147	0.32365	0.418029	0.145787
24017_irnt	Nitrogen dioxide air pollution; 2006	Environment	UKB	0.183	0.268846	0.202684	0.002394	0.0150682	0.0125945	0.0636	0.0614254	-0.103082	0.1417	0.37103	0.137886
24018_irnt	Nitrogen dioxide air pollution; 2007	Environment	UKB	0.1062	0.239681	0.166718	0.075428	0.0251605	0.0393549	-0.0092	0.0233537	-0.125764	0.83015	0.722634	0.0676264
24019_irnt	Particulate matter air pollution (pm10); 2007	Environment	UKB	-0.0249	0.157604	0.127114	0.70579	0.166118	0.119101	-0.1533	-0.0980343	-0.192202	0.00075808	0.175276	0.00364266
2654_4	Non-butter spread type details: Soft (tub) margarine	Nutritional	UKB	0.2514	-0.172006	0.158127	9.6527e-05	0.0794074	0.0830337	0.1982	-0.103531	0.0267322	3.8297e-06	0.0909775	0.745466
2654_6	Non-butter spread type details: Olive oil based spread (eg: Bertolli)	Nutritional	UKB	-0.191	0.206982	-0.0470911	0.027229	0.0994322	0.680435	-0.2182	0.044653	-0.120546	0.00014604	0.564454	0.20449
2664_3	Reason for reducing amount of alcohol drunk: Health precaution	Psychiatric	UKB	-0.1355	0.0436287	0.234887	0.012206	0.558963	0.00341915	-0.3922	-0.337916	-0.43251	3.0975e-26	3.1469e-11	1.17322e-10
2664_5	Reason for reducing amount of alcohol drunk: Other reason	Psychiatric	UKB	-0.1224	-0.121969	-0.390246	0.043725	0.108659	2.21426e-06	0.1955	0.260815	0.415578	1.2324e-06	9.47709e-08	1.02125e-09
2754_irnt	Age at first live birth	Reproduction	UKB	-0.4257	0.0911368	-0.289796	4.2168e-29	0.397975	2.54586e-08	-0.3268	0.0422649	-0.0308637	2.2972e-38	0.539492	0.571578
2764_irnt	Age at last live birth	Reproduction	UKB	-0.3525	0.121309	-0.181983	3.3993e-15	0.105897	0.00298428	-0.3227	-0.0261903	-0.105752	3.3777e-28	0.569796	0.0758859
2794_irnt	Age started oral contraceptive pill	Reproduction	UKB	-0.1827	0.0950842	-0.0903426	0.00031156	0.38114	0.172367	-0.1669	-0.0108543	-0.0525456	5.0388e-06	0.86857	0.355758
2867_irnt	Age started smoking in former smokers	Psychiatric	UKB	-0.3927	0.0478021	-0.176495	2.8975e-11	0.666298	0.0340438	-0.3867	-0.128285	-0.162701	2.1605e-20	0.0647257	0.0357047
2966_irnt	Age high blood pressure diagnosed	Cardiovascular	UKB	-0.0336	-0.0353163	-0.177783	0.62759	0.675658	0.0589458	0.1248	0.135534	0.213034	0.0069579	0.010514	0.00577579
30000_irnt	White blood cell (leukocyte) count	Hematological	UKB	0.2096	0.0344535	0.139172	1.633e-12	0.374718	0.00288881	0.1522	0.0176641	0.00799642	2.1649e-17	0.466928	0.839297
30010_irnt	Red blood cell (erythrocyte) count	Hematological	UKB	0.0339	-0.0229787	0.0365251	0.27322	0.575153	0.411005	0.0109	-0.0332129	-0.0187223	0.57981	0.202791	0.601088
30020_irnt	Haemoglobin concentration	Hematological	UKB	0.0629	0.0146609	0.0564435	0.072741	0.736636	0.27099	0.0358	-0.00143285	-0.0154319	0.12642	0.960299	0.720344
30030_irnt	Haematocrit percentage	Hematological	UKB	0.0689	0.0154308	0.059164	0.047018	0.721259	0.231685	0.0412	-0.00194162	-0.0144329	0.083858	0.947085	0.729984
30040_irnt	Mean corpuscular volume	Hematological	UKB	0.028	0.0658238	0.0274905	0.31114	0.104695	0.52721	0.0271	0.0489739	0.000450203	0.15223	0.0424984	0.989889
30050_irnt	Mean corpuscular haemoglobin	Hematological	UKB	0.0149	0.0476597	0.00783161	0.57947	0.25237	0.856639	0.0201	0.0467801	0.0102509	0.28882	0.0670851	0.773074
30060_irnt	Mean corpuscular haemoglobin concentration	Hematological	UKB	-0.0486	-0.028347	-0.0375462	0.23952	0.584525	0.524901	-0.0275	-0.00483793	0.00893407	0.31679	0.880517	0.859178
30070_irnt	Red blood cell (erythrocyte) distribution width	Hematological	UKB	0.0681	0.0271351	0.042279	0.021933	0.500267	0.341751	0.0557	0.0255948	0.0120738	0.0038851	0.285824	0.743153
30080_irnt	Platelet count	Hematological	UKB	0.0393	-0.0132327	0.000581573	0.19179	0.70172	0.988163	0.051	0.0195302	0.0421187	0.0071957	0.372386	0.161621
30090_irnt	Platelet crit	Hematological	UKB	0.0693	-0.0171831	0.0228007	0.033727	0.654006	0.612345	0.064	0.00915015	0.033189	0.00079764	0.682149	0.328839
30100_irnt	Mean platelet (thrombocyte) volume	Hematological	UKB	0.0213	0.00545144	0.0426631	0.42781	0.867549	0.236737	-0.0022	-0.0275	-0.0402052	0.89794	0.180838	0.167539
30110_irnt	Platelet distribution width	Hematological	UKB	-0.0393	-0.0445799	-0.0374983	0.20266	0.239846	0.378141	-0.03	-0.0255434	0.00583097	0.14022	0.304647	0.866385
30120_irnt	Lymphocyte count	Hematological	UKB	0.137	0.0331934	0.0972768	1.2854e-05	0.443613	0.0444639	0.104	0.0249444	0.00504096	6.9286e-07	0.396065	0.902799
30130_irnt	Monocyte count	Hematological	UKB	0.0926	-0.00161361	0.075123	0.0021716	0.967254	0.106344	0.0716	-0.0123622	0.000376281	0.00023721	0.607518	0.99225
30140_irnt	Neutrophill count	Hematological	UKB	0.1908	0.0202954	0.121471	6.1644e-11	0.589896	0.00518392	0.1422	0.0112067	0.0143108	2.615e-16	0.619297	0.694522
30180_irnt	Lymphocyte percentage	Hematological	UKB	-0.036	0.00726845	-0.0221011	0.25489	0.861609	0.624028	-0.02	0.0168489	0.00228356	0.32765	0.532533	0.95168
30190_irnt	Monocyte percentage	Hematological	UKB	-0.0627	-0.0230391	-0.0293674	0.036051	0.572537	0.489986	-0.0451	-0.0277391	-0.0116015	0.030851	0.273263	0.751253
30200_irnt	Neutrophill percentage	Hematological	UKB	0.0396	-0.0166018	0.0125264	0.22151	0.68329	0.786674	0.0354	-0.0089503	0.0152896	0.064923	0.719405	0.687907
30210_irnt	Eosinophill percentage	Hematological	UKB	0.0292	0.0624781	0.0514153	0.41169	0.15501	0.318932	-0.0182	0.0088734	-0.0501686	0.36121	0.727338	0.225245
30220_irnt	Basophill percentage	Hematological	UKB	0.0198	0.0293948	-0.00577824	0.62093	0.541145	0.914167	0.0349	0.0502149	0.02775	0.24835	0.147545	0.548613
30240_irnt	Reticulocyte percentage	Hematological	UKB	0.1579	0.0573983	0.114401	3.0008e-06	0.138581	0.0171448	0.1187	0.0380213	0.00573737	1.1736e-06	0.155318	0.895002
30250_irnt	Reticulocyte count	Hematological	UKB	0.1592	0.0467751	0.112735	5.1791e-06	0.230296	0.0174304	0.1169	0.0302644	0.00552815	2.0034e-06	0.262963	0.897247
30260_irnt	Mean reticulocyte volume	Hematological	UKB	0.0613	0.0674924	0.0199875	0.029806	0.113231	0.647209	0.0709	0.0790479	0.0387292	0.00072404	0.00621118	0.316231
30270_irnt	Mean sphered cell volume	Hematological	UKB	0.021	0.0462173	0.0120123	0.4828	0.296532	0.785507	0.0201	0.0389472	0.00522689	0.31049	0.148925	0.888086
30280_irnt	Immature reticulocyte fraction	Hematological	UKB	0.1829	0.0632052	0.105746	1.1185e-06	0.173737	0.0392493	0.1546	0.0623706	0.0320498	1.1285e-10	0.0288479	0.470323
30290_irnt	High light scatter reticulocyte percentage	Hematological	UKB	0.1763	0.0592212	0.115139	1.8122e-07	0.13778	0.0175346	0.14	0.0489834	0.0186516	1.787e-09	0.0612199	0.667043
30300_irnt	High light scatter reticulocyte count	Hematological	UKB	0.1784	0.0535547	0.117506	2.6636e-07	0.185252	0.0173151	0.1394	0.041759	0.0146075	2.7946e-09	0.110823	0.737962
30500_irnt	Microalbumin in urine	Metabolic	UKB	0.1527	0.00841732	0.16228	0.046271	0.936966	0.110473	0.0579	-0.0617919	-0.078585	0.22143	0.334073	0.357342
30510_irnt	Creatinine (enzymatic) in urine	Metabolic	UKB	0.1578	0.0198351	0.0816501	5.3054e-06	0.65894	0.0790363	0.1428	0.0512796	0.0408717	4.9041e-08	0.0857021	0.340208
30520_irnt	Potassium in urine	Metabolic	UKB	-0.0017	-0.0171339	0.0136039	0.96785	0.760897	0.79668	-0.015	-0.0158246	-0.0201906	0.6221	0.664328	0.652146
30530_irnt	Sodium in urine	Metabolic	UKB	0.2069	-0.0507078	0.0686401	1.4828e-08	0.295608	0.164283	0.2234	0.0508134	0.108522	4.8269e-19	0.0918107	0.0148112
3062_irnt	Forced vital capacity (FVC)	Respiratory	UKB	-0.207	-0.0749258	-0.0549905	2.6125e-10	0.0532955	0.217484	-0.2337	-0.140147	-0.126388	3.9259e-30	1.64173e-08	0.00071254
3063_irnt	Forced expiratory volume in 1-second (FEV1)	Respiratory	UKB	-0.2175	-0.0820151	-0.0742129	1.955e-11	0.0327496	0.0934065	-0.2308	-0.132252	-0.11056	4.5215e-26	3.01016e-07	0.00287548
3064_irnt	Peak expiratory flow (PEF)	Respiratory	UKB	-0.2535	-0.138134	-0.142811	4.6581e-13	0.000834543	0.00190014	-0.2168	-0.116682	-0.050991	2.3127e-17	5.3218e-05	0.195678
3143_irnt	Ankle spacing width	Skeletal	UKB	0.093	0.0355827	0.0709337	0.00028915	0.344177	0.0520292	0.0644	0.0236698	-0.0059174	0.001385	0.375045	0.862503
3144_irnt	Heel Broadband ultrasound attenuation, direct entry	Skeletal	UKB	-0.0674	-0.045935	-0.0828638	0.024453	0.196671	0.0255955	0.0023	0.0235404	0.060768	0.91707	0.364974	0.0627811
3147_irnt	Heel quantitative ultrasound index (QUI), direct entry	Skeletal	UKB	-0.0876	-0.0629193	-0.10364	0.0028025	0.0818953	0.00510754	-0.0081	0.0186257	0.0705876	0.71709	0.481906	0.0334487
3148_irnt	Heel bone mineral density (BMD)	Skeletal	UKB	-0.0875	-0.0634812	-0.104116	0.0027676	0.0774824	0.0050293	-0.0074	0.0189924	0.0714282	0.73968	0.471438	0.0318982
3526_irnt	Mother's age at death	Mortality	UKB	-0.3359	0.162648	-0.203036	6.1565e-05	0.342339	0.072339	-0.2769	0.0504904	-0.0552869	6.7582e-09	0.610907	0.533175
3536_irnt	Age started hormone-replacement therapy (HRT)	Body Functions	UKB	-0.4104	-0.225994	-0.373522	5.5186e-11	0.00508364	5.551e-06	-0.2168	-0.0464213	0.122504	2.1205e-07	0.366843	0.0953885
3581_irnt	Age at menopause (last menstrual period)	Reproduction	UKB	-0.1365	-0.0307641	-0.125979	0.0011504	0.603809	0.035076	-0.0722	0.0116083	0.0393023	0.013525	0.755698	0.434384
3761_irnt	Age hay fever, rhinitis or eczema diagnosed	Respiratory	UKB	0.1537	-0.0145957	0.156054	0.0045912	0.826962	0.0252808	0.0648	-0.0767205	-0.0680796	0.061648	0.0558647	0.239785
399_irnt	Number of incorrect matches in round	Cognitive	UKB	0.1457	0.0611302	0.265837	0.00014879	0.198903	3.21732e-06	-0.053	-0.146321	-0.230875	0.067028	8.27713e-06	3.40073e-06
400_irnt	Time to complete round	Cognitive	UKB	0.1704	0.124735	0.25803	7.9769e-07	0.0104809	2.02997e-07	-0.0127	-0.0884779	-0.198086	0.59339	0.00237441	1.23952e-06
404_irnt	Duration to first press of snap-button in each round	Cognitive	UKB	0.1334	0.0700307	0.159616	0.00011197	0.146895	0.000513973	0.0319	-0.043423	-0.0939093	0.17532	0.16345	0.0167456
4079_irnt	Diastolic blood pressure, automated reading	Cardiovascular	UKB	0.0983	-0.0436055	0.00965831	0.0033922	0.297389	0.832269	0.1276	0.0290183	0.081879	1.9068e-07	0.311473	0.0339033
4080_irnt	Systolic blood pressure, automated reading	Cardiovascular	UKB	0.0895	-0.0382312	0.0111085	0.0049632	0.323184	0.791629	0.1135	0.0243258	0.0708629	6.9323e-06	0.401723	0.0532509
4100_irnt	Ankle spacing width (left)	Skeletal	UKB	0.1185	0.0769478	0.133886	0.00056036	0.0958828	0.00477794	0.0394	0.00193639	-0.0698966	0.087459	0.944434	0.0952221
4101_irnt	Heel broadband ultrasound attenuation (left)	Skeletal	UKB	-0.0698	-0.0350383	-0.0769341	0.048626	0.425075	0.128535	-0.0101	0.020682	0.0481014	0.68009	0.483697	0.264315
4104_irnt	Heel quantitative ultrasound index (QUI), direct entry (left)	Skeletal	UKB	-0.0886	-0.0510064	-0.0915804	0.0095991	0.232249	0.0581702	-0.0226	0.00839961	0.0493993	0.34621	0.772048	0.235381
4105_irnt	Heel bone mineral density (BMD) (left)	Skeletal	UKB	-0.0866	-0.0494297	-0.0880794	0.011286	0.244774	0.0692254	-0.023	0.00785014	0.0467241	0.33536	0.784354	0.261688
4106_irnt	Heel bone mineral density (BMD) T-score, automated (left)	Skeletal	UKB	-0.0886	-0.0510214	-0.0916009	0.0095931	0.232111	0.0581115	-0.0226	0.0084048	0.0494198	0.34636	0.771911	0.235184
4119_irnt	Ankle spacing width (right)	Skeletal	UKB	0.1009	0.0539352	0.104985	0.0034693	0.251202	0.028466	0.0428	0.00482034	-0.0463956	0.054222	0.85964	0.263525
4120_irnt	Heel broadband ultrasound attenuation (right)	Skeletal	UKB	-0.082	-0.0499601	-0.0828014	0.019077	0.246516	0.0864801	-0.0211	0.00823472	0.043365	0.37199	0.768819	0.28611
41215_0	Detention categories: Informal, not formally detained	Psychiatric	UKB	0.2282	-0.100797	-0.0248835	0.0092829	0.434355	0.841399	0.3364	0.154494	0.255513	8.4098e-07	0.0618161	0.0107762
4123_irnt	Heel quantitative ultrasound index (QUI), direct entry (right)	Skeletal	UKB	-0.1031	-0.0733682	-0.104256	0.0022515	0.0851349	0.0270795	-0.0321	-0.00323207	0.0513526	0.16704	0.906512	0.202623
41231_1	Hospital episode type: General episode	Activities	UKB	0.382	0.166066	0.222421	3.5035e-11	0.0490274	0.00609034	0.3251	0.174677	0.07907	8.1731e-13	0.00254399	0.311079
4124_irnt	Heel bone mineral density (BMD) (right)	Skeletal	UKB	-0.1031	-0.07279	-0.103362	0.0021236	0.0855394	0.0275229	-0.0326	-0.00343315	0.0501222	0.15927	0.900094	0.21181
41248_1000	Destinations on discharge from hospital (recoded): Usual Place of residence	Activities	UKB	0.3834	0.104944	0.177131	1.6334e-13	0.223436	0.0238254	0.3717	0.19887	0.148984	6.5961e-22	0.000236304	0.0329652
4125_irnt	Heel bone mineral density (BMD) T-score, automated (right)	Skeletal	UKB	-0.1031	-0.0733557	-0.104238	0.0022536	0.0851818	0.0271027	-0.0321	-0.00323509	0.0513385	0.16701	0.906422	0.20273
4194_irnt	Pulse rate	Cardiovascular	UKB	0.0965	0.0510681	0.0666528	0.016296	0.304812	0.216115	0.0679	0.0387146	-6.13698e-05	0.018536	0.237603	0.998948
4195_irnt	Pulse wave reflection index	Cardiovascular	UKB	-0.0196	-0.0677315	-0.0240525	0.74339	0.344927	0.745432	-0.0032	-0.0370692	0.0147126	0.93929	0.422916	0.80919
4196_irnt	Pulse wave peak to peak time	Cardiovascular	UKB	-0.2508	-0.0627782	-0.208024	0.00012252	0.533096	0.019389	-0.1529	-0.00384971	0.0461398	0.000316	0.951098	0.548229
4288_irnt	Time to answer	Cognitive	UKB	-0.0545	-0.152701	-0.0534821	0.39252	0.0624194	0.536294	-0.0235	-0.100028	0.0226705	0.6061	0.0698176	0.760725
4290_irnt	Duration screen displayed	Cognitive	UKB	0.4503	0.261847	0.417043	8.1172e-28	0.000254495	1.06228e-09	0.234	0.0272202	-0.147027	2.0815e-14	0.532416	0.0187058
46_irnt	Hand grip strength (left)	Muscular	UKB	-0.2258	-0.167251	-0.0943048	2.4821e-12	7.6313e-06	0.0380586	-0.2211	-0.170122	-0.088707	2.3061e-24	1.0093e-10	0.027183
47_irnt	Hand grip strength (right)	Muscular	UKB	-0.2503	-0.18145	-0.145926	3.9184e-15	1.91639e-06	0.00144741	-0.2066	-0.13975	-0.0408835	1.0144e-19	2.88157e-07	0.320129
48_irnt	Waist circumference	Metabolic	UKB	0.2174	0.0413377	0.115288	2.1848e-15	0.377438	0.00295635	0.1952	0.0726916	0.0554656	1.4517e-23	0.0203206	0.16281
4803_0	Tinnitus: No, never	Ear, Nose, Throat	UKB	-0.2489	-0.0628712	-0.0678832	6.641e-06	0.394535	0.402001	-0.2805	-0.130525	-0.153037	5.6914e-14	0.00489969	0.0297562
4803_11	Tinnitus: Yes, now most or all of the time	Ear, Nose, Throat	UKB	0.0589	-0.0949555	-0.0678682	0.40107	0.287449	0.49425	0.147	0.0356628	0.149459	0.0033261	0.513867	0.0784478
49_irnt	Hip circumference	Metabolic	UKB	0.121	0.0149896	0.0323744	1.0709e-05	0.719833	0.412959	0.1391	0.0741441	0.0741077	1.9052e-12	0.00752311	0.0493696
50_irnt	Standing height	Skeletal	UKB	-0.1647	-0.0228997	-0.0455125	1.5399e-12	0.443388	0.216103	-0.1798	-0.0747271	-0.0937228	1.3983e-28	0.000121208	0.00170064
5084_irnt	Spherical power (right)	Ophthalmological	UKB	0.1629	0.0501444	0.0995614	2.8857e-06	0.238289	0.0374582	0.1344	0.0529114	0.0230469	1.3668e-07	0.0634418	0.601873
5085_irnt	Spherical power (left)	Ophthalmological	UKB	0.1664	0.0567482	0.103336	1.5719e-06	0.181803	0.0276311	0.1359	0.0560107	0.0211017	6.4598e-08	0.0518748	0.623326
5096_irnt	3mm weak meridian (left)	Ophthalmological	UKB	0.0657	0.0102573	0.00927024	0.048193	0.785589	0.845291	0.0839	0.0404626	0.0494081	0.0015648	0.153688	0.240931
5097_irnt	6mm weak meridian (left)	Ophthalmological	UKB	0.0633	0.0109442	0.0165463	0.071795	0.783982	0.743203	0.0718	0.0318555	0.0359494	0.0064353	0.251875	0.413257
5098_irnt	6mm weak meridian (right)	Ophthalmological	UKB	0.0682	0.00881373	0.0182759	0.050381	0.828142	0.721351	0.078	0.0285242	0.0387594	0.0038015	0.319895	0.392697
5099_irnt	3mm weak meridian (right)	Ophthalmological	UKB	0.0683	0.018809	0.0280444	0.049551	0.635158	0.568654	0.0692	0.0267	0.0256112	0.010298	0.355913	0.55666
5101_irnt	6mm weak meridian angle (right)	Ophthalmological	UKB	0.0251	0.088988	0.0396006	0.7643	0.37973	0.724118	-0.0046	0.0363922	-0.0309352	0.93185	0.525661	0.738112
5103_irnt	3mm weak meridian angle (left)	Ophthalmological	UKB	0.067	0.0501893	0.0121469	0.34361	0.571617	0.89344	0.0844	0.0752519	0.0475664	0.096004	0.18722	0.533504
5104_irnt	3mm strong meridian angle (left)	Ophthalmological	UKB	-0.0642	-0.0183536	-0.0132869	0.32849	0.811947	0.876011	-0.076	-0.0369087	-0.043178	0.059038	0.387047	0.530168
5106_irnt	6mm strong meridian angle (right)	Ophthalmological	UKB	0.0271	-0.0360053	-0.0404355	0.70353	0.65979	0.650711	0.0765	0.0373123	0.0817427	0.1221	0.454358	0.266175
5107_irnt	3mm strong meridian angle (right)	Ophthalmological	UKB	0.0495	0.00246662	0.0147651	0.51575	0.977822	0.881244	0.0549	0.0239057	0.0275742	0.27073	0.658183	0.737151
5108_irnt	3mm asymmetry angle (right)	Ophthalmological	UKB	0.0504	0.0682939	0.0239388	0.46164	0.417068	0.795114	0.0476	0.0534267	0.0155333	0.33039	0.331425	0.844655
5109_irnt	6mm asymmetry angle (right)	Ophthalmological	UKB	0.0392	0.0761526	0.0461649	0.64003	0.436696	0.673481	0.0156	0.0197903	-0.0271744	0.79918	0.770933	0.77324
5110_irnt	6mm asymmetry angle (left)	Ophthalmological	UKB	0.2207	0.256842	0.19027	0.0056333	0.00679184	0.0718419	0.1247	0.142061	-0.0524831	0.024099	0.0181356	0.570277
5111_irnt	3mm asymmetry angle (left)	Ophthalmological	UKB	-0.005	-0.0552418	-0.10129	0.93946	0.501601	0.240312	0.0894	0.0721868	0.135061	0.059512	0.163289	0.0666089
5112_irnt	3mm cylindrical power angle (left)	Ophthalmological	UKB	0.0696	0.0524626	0.0152096	0.3271	0.554899	0.867035	0.0849	0.0752838	0.0457877	0.094832	0.188412	0.549677
5114_irnt	6mm cylindrical power angle (right)	Ophthalmological	UKB	0.0233	0.0828755	0.0348384	0.77935	0.410018	0.754692	-0.0026	0.0356262	-0.026017	0.9613	0.533426	0.777368
5116_irnt	3mm cylindrical power (right)	Ophthalmological	UKB	0.0053	-0.0195089	-0.0319668	0.9196	0.758329	0.671932	0.0373	0.0293446	0.0493703	0.29993	0.468566	0.447938
5119_irnt	3mm cylindrical power (left)	Ophthalmological	UKB	0.0304	-0.0173345	-0.0588079	0.55864	0.785956	0.431329	0.0976	0.0800825	0.109916	0.013205	0.0798671	0.0981912
5132_irnt	3mm strong meridian (right)	Ophthalmological	UKB	0.0705	0.0257983	0.0448122	0.042482	0.509622	0.359088	0.0576	0.0149328	0.00525393	0.027454	0.594283	0.902926
5133_irnt	6mm strong meridian (right)	Ophthalmological	UKB	0.0785	0.0331172	0.0476595	0.030693	0.419834	0.354458	0.0655	0.0227498	0.00881514	0.012352	0.415933	0.842954
5134_irnt	6mm strong meridian (left)	Ophthalmological	UKB	0.0541	0.0136688	0.0198267	0.13485	0.738695	0.697526	0.0571	0.0237152	0.0236402	0.035767	0.411281	0.59465
5135_irnt	3mm strong meridian (left)	Ophthalmological	UKB	0.055	0.0109203	0.020535	0.11291	0.779926	0.670752	0.0597	0.0211099	0.0249482	0.025938	0.463975	0.556579
5157_irnt	6mm asymmetry index (left)	Ophthalmological	UKB	0.169	0.189996	0.252247	0.0047332	0.00492946	0.00168973	-0.0077	-0.0164356	-0.19005	0.85985	0.735012	0.0104607
5158_irnt	6mm asymmetry index (right)	Ophthalmological	UKB	0.1366	0.19385	0.266562	0.048247	0.0237145	0.00697098	-0.0659	-0.0489014	-0.239579	0.15719	0.353769	0.00586251
5159_irnt	3mm asymmetry index (right)	Ophthalmological	UKB	0.1914	0.278383	0.300971	0.036095	0.008994	0.0100046	-0.0208	0.00847346	-0.23769	0.74639	0.905167	0.0219836
5201_irnt	logMAR, final (right)	Ophthalmological	UKB	0.2337	0.110709	0.276982	0.0040855	0.261412	0.0113101	0.0571	-0.0538301	-0.163	0.30639	0.429446	0.086485
5254_irnt	Intra-ocular pressure, corneal-compensated (right)	Ophthalmological	UKB	-0.0717	-0.0910155	-0.0431448	0.12584	0.112811	0.502998	-0.0582	-0.0818035	-0.0091029	0.074501	0.034931	0.868688
5255_irnt	Intra-ocular pressure, Goldmann-correlated (right)	Ophthalmological	UKB	-0.0625	-0.115616	-0.0889275	0.14802	0.0265448	0.131845	-0.0022	-0.0389444	0.063449	0.94308	0.250703	0.213155
5256_irnt	Corneal hysteresis (right)	Ophthalmological	UKB	-0.0117	-0.0727018	-0.0895452	0.77194	0.1367	0.121525	0.0694	0.0412466	0.112194	0.028227	0.214718	0.0294403
5257_irnt	Corneal resistance factor (right)	Ophthalmological	UKB	-0.0343	-0.103438	-0.0999205	0.37702	0.0298281	0.0745532	0.0489	0.00821807	0.10508	0.10401	0.793655	0.0362669
5262_irnt	Intra-ocular pressure, corneal-compensated (left)	Ophthalmological	UKB	-0.0982	-0.09825	-0.0497003	0.036694	0.0850032	0.450569	-0.0896	-0.0911142	-0.0264994	0.0051485	0.0155224	0.635967
5263_irnt	Intra-ocular pressure, Goldmann-correlated (left)	Ophthalmological	UKB	-0.08	-0.109203	-0.0822573	0.056296	0.0335341	0.153146	-0.0331	-0.0485227	0.0368685	0.24552	0.123702	0.455003
5264_irnt	Corneal hysteresis (left)	Ophthalmological	UKB	0.0397	-0.00159429	-0.0225955	0.33839	0.974523	0.69353	0.0786	0.0547342	0.0705922	0.017456	0.130931	0.161586
5265_irnt	Corneal resistance factor (left)	Ophthalmological	UKB	-0.0075	-0.051047	-0.054127	0.84223	0.28241	0.307836	0.0417	0.0163028	0.0668664	0.1572	0.614216	0.153364
5983_irnt	ECG, heart rate	Cardiovascular	UKB	0.003	-0.0668023	-0.0770043	0.96007	0.354046	0.341485	0.0762	0.0336735	0.108173	0.0566	0.460289	0.105728
5984_irnt	ECG, load	Cardiovascular	UKB	-0.5641	-0.335989	-0.33229	1.6526e-10	0.00285997	0.00579399	-0.5018	-0.324249	-0.17331	1.9966e-15	2.47974e-05	0.118109
6032_irnt	Maximum workload during fitness test	Cardiovascular	UKB	-0.511	-0.283331	-0.280476	7.718e-12	0.00535418	0.0118719	-0.4665	-0.294556	-0.170653	6.4619e-18	1.77933e-05	0.0826002
6138_1	Qualifications: College or University degree	Environment	UKB	-0.491	0.138787	-0.319792	4.7726e-63	0.167802	4.2748e-14	-0.4018	-0.050824	-0.0765245	1.1728e-76	0.436916	0.156502
6138_100	Qualifications: None of the above	Environment	UKB	0.5427	0.0860043	0.372729	1.1965e-57	0.42584	5.91918e-14	0.4275	0.143055	0.0620732	1.1101e-87	0.0425338	0.303852
6138_2	Qualifications: A levels/AS levels or equivalent	Environment	UKB	-0.4998	-0.0353842	-0.362821	6.1759e-56	0.718011	6.20129e-14	-0.3704	-0.00564591	-0.0146626	7.6459e-62	0.922754	0.786794
6138_3	Qualifications: O levels/GCSEs or equivalent	Environment	UKB	-0.4586	-0.071023	-0.357678	1.6956e-29	0.349642	5.24174e-10	-0.309	0.0161927	0.035963	6.6324e-27	0.749145	0.550092
6138_4	Qualifications: CSEs or equivalent	Environment	UKB	0.5327	0.162008	0.357625	3.4533e-21	0.201528	6.37776e-06	0.4278	0.146923	0.0734104	8.9091e-28	0.072628	0.406134
6138_5	Qualifications: NVQ or HND or HNC or equivalent	Environment	UKB	0.3295	-0.10178	0.0508434	2.3979e-07	0.301888	0.585713	0.4133	0.153609	0.266026	5.9045e-21	0.011778	0.000588859
6138_6	Qualifications: Other professional qualifications eg: nursing, teaching	Environment	UKB	-0.4701	0.0560571	-0.346603	1.4276e-29	0.565031	1.31795e-08	-0.338	0.0788935	0.00237216	8.697e-32	0.191834	0.970796
6139_2	Gas or solid-fuel cooking/heating: A gas fire that you use regularly in winter time	Activities	UKB	0.0773	-0.108586	-0.0617694	0.41094	0.374979	0.625833	0.1661	0.0779479	0.158733	0.010542	0.288902	0.140062
6139_3	Gas or solid-fuel cooking/heating: An open solid fuel fire that you use regularly in winter time	Activities	UKB	-0.3913	0.00631874	-0.148813	4.9632e-12	0.944304	0.0584027	-0.4114	-0.179677	-0.202695	2.2684e-27	0.00165391	0.00458517
6141_1	How are people in household related to participant: Husband, wife or partner	Social Interactions	UKB	-0.2833	-0.127409	-0.169092	3.0772e-08	0.126386	0.0152445	-0.2362	-0.0697732	-0.044982	2.86e-12	0.230677	0.451409
6142_1	Current employment status: In paid employment or self-employed	Environment	UKB	-0.6173	-0.421021	-0.542432	7.121e-19	6.02353e-06	3.25736e-09	-0.3715	-0.134285	0.137689	5.2112e-16	0.0172182	0.199393
6142_2	Current employment status: Retired	Environment	UKB	0.0107	0.111416	0.0225565	0.89061	0.363356	0.830466	-0.0063	0.0326686	-0.0212036	0.90473	0.674109	0.810519
6142_4	Current employment status: Unable to work because of sickness or disability	Environment	UKB	0.6091	0.364856	0.477628	1.7171e-31	0.00210561	3.24891e-09	0.4291	0.179791	-0.0196959	1.1247e-32	0.0212127	0.822854
6143_1	Transport type for commuting to job workplace: Car/motor vehicle	Environment	UKB	0.0904	-0.117259	-0.00216039	0.17226	0.280692	0.98071	0.1272	0.0603411	0.0893648	0.0054301	0.375494	0.230597
6143_3	Transport type for commuting to job workplace: Public transport	Environment	UKB	-0.1629	0.252826	-0.0559064	0.0080724	0.0432915	0.486883	-0.172	0.0474708	-0.0804064	0.00020303	0.571741	0.252292
6143_4	Transport type for commuting to job workplace: Cycle	Environment	UKB	-0.3133	0.00846175	-0.126382	9.9459e-08	0.930678	0.146992	-0.3189	-0.14763	-0.140704	5.3677e-15	0.0162829	0.058824
6144_1	Never eat eggs, dairy, wheat, sugar: Eggs or foods containing eggs	Nutritional	UKB	0.3565	0.202886	0.307209	2.7991e-05	0.0611306	0.00938448	0.2053	0.053474	-0.0813509	0.00014301	0.373652	0.404204
6144_4	Never eat eggs, dairy, wheat, sugar: Sugar or foods/drinks containing sugar	Nutritional	UKB	0.3525	0.193615	0.351252	5.9532e-17	0.00202255	8.01481e-11	0.1555	0.00330246	-0.152909	1.4305e-09	0.925228	0.00137387
6144_5	Never eat eggs, dairy, wheat, sugar: I eat all of the above	Nutritional	UKB	-0.4061	-0.222619	-0.394873	1.8177e-21	0.000290179	3.60733e-12	-0.1906	-0.00876243	0.162252	7.1968e-13	0.803763	0.001471
6145_1	Illness, injury, bereavement, stress in last 2 years: Serious illness, injury or assault to yourself	Environment	UKB	0.3508	0.232924	0.220908	3.8195e-07	0.0221362	0.0165618	0.2831	0.176028	0.0449078	3.0844e-11	0.00469946	0.579009
6145_100	Illness, injury, bereavement, stress in last 2 years: None of the above	Environment	UKB	-0.3365	-0.114743	-0.207191	1.2351e-09	0.21713	0.00664116	-0.2747	-0.0915995	-0.0490306	1.0428e-15	0.0817636	0.454353
6145_6	Illness, injury, bereavement, stress in last 2 years: Financial difficulties	Environment	UKB	0.3318	0.0539073	0.180319	6.0617e-12	0.599819	0.00711405	0.2942	0.0899574	0.0837049	1.0297e-19	0.156147	0.178818
6146_100	Attendance/disability/mobility allowance: None of the above	Environment	UKB	-0.4981	-0.250225	-0.343713	1.436e-28	0.00894139	8.42499e-08	-0.3851	-0.19825	-0.0425094	2.3058e-39	0.00105248	0.547461
6146_2	Attendance/disability/mobility allowance: Disability living allowance	Environment	UKB	0.5047	0.247941	0.368361	4.8596e-26	0.0191319	1.45761e-07	0.3712	0.15998	0.0102954	1.6211e-31	0.0172065	0.888732
6146_3	Attendance/disability/mobility allowance: Blue badge	Environment	UKB	0.4201	0.175886	0.248078	1.3002e-16	0.0674276	0.000825269	0.3599	0.205094	0.0898272	5.3084e-27	0.000568485	0.216967
6147_1	Reason for glasses/contact lenses: For short-sightedness, i.e. only or mainly for distance viewing such as driving, cinema etc (called 'myopia')	Activities	UKB	-0.253	-0.0464513	-0.180382	2.0383e-07	0.450381	0.00812857	-0.1799	-0.0279786	0.00554172	2.4548e-08	0.464698	0.929399
6147_2	Reason for glasses/contact lenses: For long-sightedness, i.e. for distance and near, but particularly for near tasks like reading (called 'hypermetropia')	Activities	UKB	0.069	0.0266509	0.00306497	0.36428	0.780401	0.975356	0.0954	0.0692526	0.0631556	0.061208	0.260782	0.445859
6147_3	Reason for glasses/contact lenses: For just reading/near work as you are getting older (called 'presbyopia')	Activities	UKB	0.2441	0.293232	0.224598	0.054725	0.0315269	0.155045	0.1138	0.126342	-0.0864792	0.15651	0.132671	0.525266
6147_4	Reason for glasses/contact lenses: For 'astigmatism'	Activities	UKB	-0.2653	0.162453	-0.184545	0.00038816	0.192893	0.0729414	-0.1924	0.10984	-0.0023962	0.00026788	0.148848	0.978838
6149_1	Mouth/teeth dental problems: Mouth ulcers	Body Structures	UKB	0.0112	0.0205705	-0.028289	0.81113	0.721165	0.669658	0.042	0.037105	0.0494603	0.2316	0.337003	0.397396
6149_100	Mouth/teeth dental problems: None of the above	Body Structures	UKB	-0.2885	-0.0359853	-0.160814	1.7253e-12	0.606465	0.00755497	-0.2506	-0.0709678	-0.0636605	5.5224e-17	0.121588	0.26497
6149_3	Mouth/teeth dental problems: Bleeding gums	Body Structures	UKB	0.0678	0.0578446	0.0214937	0.20816	0.417899	0.753309	0.0725	0.0712737	0.0349649	0.04724	0.121772	0.535155
6149_4	Mouth/teeth dental problems: Loose teeth	Body Structures	UKB	0.243	0.0392001	0.151134	0.00011044	0.710256	0.0853794	0.1947	0.0496075	0.0284434	2.5005e-06	0.461603	0.717936
6149_6	Mouth/teeth dental problems: Dentures	Body Structures	UKB	0.3098	-0.0155446	0.181394	3.7589e-15	0.821379	0.00142564	0.262	0.042851	0.0575066	3.8406e-23	0.337989	0.273812
6150_1	Vascular/heart problems diagnosed by doctor: Heart attack	Cardiovascular	UKB	0.2053	0.0335405	0.152047	0.00033612	0.621917	0.0398933	0.1397	0.00795973	-0.0119338	0.00049761	0.862474	0.849585
6150_100	Vascular/heart problems diagnosed by doctor: None of the above	Cardiovascular	UKB	-0.2008	-0.0353037	-0.0925037	1.353e-09	0.431602	0.0536477	-0.1907	-0.0711734	-0.0678221	1.4375e-16	0.0157463	0.10893
6150_2	Vascular/heart problems diagnosed by doctor: Angina	Cardiovascular	UKB	0.3229	0.121226	0.196197	2.7788e-09	0.0718135	0.0110969	0.2654	0.105935	0.0494309	1.2267e-15	0.0149883	0.459018
6150_4	Vascular/heart problems diagnosed by doctor: High blood pressure	Cardiovascular	UKB	0.1896	0.0473683	0.0894973	1.0014e-08	0.283034	0.0568349	0.1781	0.0742194	0.0607651	9.1848e-15	0.00950037	0.141569
6152_100	Blood clot, DVT, bronchitis, emphysema, asthma, rhinitis, eczema, allergy diagnosed by doctor: None of the above	Respiratory	UKB	-0.1284	-0.15171	-0.0855831	0.00023128	0.000785637	0.0653287	-0.0969	-0.0936676	-0.00493013	4.8282e-05	0.000764743	0.903123
6152_5	Blood clot, DVT, bronchitis, emphysema, asthma, rhinitis, eczema, allergy diagnosed by doctor: Blood clot in the leg (DVT)	Respiratory	UKB	0.3577	0.236475	0.312391	7.7663e-06	0.0147671	0.00175532	0.2023	0.0757461	-0.088146	9.4344e-05	0.197656	0.324966
6152_6	Blood clot, DVT, bronchitis, emphysema, asthma, rhinitis, eczema, allergy diagnosed by doctor: Emphysema/chronic bronchitis	Respiratory	UKB	0.4675	0.296489	0.357874	1.3195e-11	0.00187459	4.73082e-05	0.319	0.166382	-0.0283941	1.7407e-12	0.00679483	0.751927
6152_8	Blood clot, DVT, bronchitis, emphysema, asthma, rhinitis, eczema, allergy diagnosed by doctor: Asthma	Respiratory	UKB	0.1625	0.120846	0.101656	4.9051e-05	0.0206431	0.0568262	0.1296	0.0890423	0.0165624	1.7939e-07	0.00329674	0.711982
6152_9	Blood clot, DVT, bronchitis, emphysema, asthma, rhinitis, eczema, allergy diagnosed by doctor: Hayfever, allergic rhinitis or eczema	Respiratory	UKB	-0.0129	0.088524	-0.0243164	0.71223	0.0513694	0.606962	0.0069	0.064418	0.0214266	0.78533	0.0371582	0.598935
6153_1	Medication for cholesterol, blood pressure, diabetes, or take exogenous hormones: Cholesterol lowering medication	Activities	UKB	0.149	-0.0929754	0.030861	0.0061529	0.193358	0.67072	0.1776	0.00952083	0.102098	1.287e-09	0.808312	0.0832139
6153_100	Medication for cholesterol, blood pressure, diabetes, or take exogenous hormones: None of the above	Activities	UKB	-0.1707	0.0476295	-0.0708797	0.00011978	0.42951	0.274094	-0.1693	-0.00823861	-0.0675865	1.8011e-10	0.817879	0.209332
6153_2	Medication for cholesterol, blood pressure, diabetes, or take exogenous hormones: Blood pressure medication	Activities	UKB	0.1213	-0.0332885	0.042165	0.0013856	0.483786	0.424834	0.1285	0.0152587	0.0589443	4.2191e-07	0.626551	0.185147
6154_1	Medication for pain relief, constipation, heartburn: Aspirin	Activities	UKB	0.2181	0.0447188	0.0945696	7.2927e-06	0.467183	0.198458	0.2132	0.0854909	0.0831833	6.9511e-11	0.0443048	0.191985
6154_100	Medication for pain relief, constipation, heartburn: None of the above	Activities	UKB	-0.3987	-0.175426	-0.263393	8.8784e-26	0.000535824	3.77073e-06	-0.3109	-0.127764	-0.0369882	1.2431e-43	2.9295e-05	0.51266
6154_2	Medication for pain relief, constipation, heartburn: Ibuprofen (e.g. Nurofen)	Activities	UKB	0.2664	0.218455	0.251325	7.1062e-07	0.000849714	0.000187659	0.1295	0.0729637	-0.0932875	0.00023801	0.0669424	0.103284
6154_3	Medication for pain relief, constipation, heartburn: Paracetamol	Activities	UKB	0.3851	0.177515	0.235876	2.5616e-20	0.00135123	9.0535e-05	0.3181	0.148718	0.0630763	9.0816e-35	5.99253e-06	0.292546
6154_5	Medication for pain relief, constipation, heartburn: Omeprazole (e.g. Zanprol)	Activities	UKB	0.2632	0.0165368	0.0575577	1.5528e-05	0.832584	0.513053	0.3122	0.152018	0.182217	3.6738e-16	0.000579321	0.0111334
6154_6	Medication for pain relief, constipation, heartburn: Laxatives (e.g. Dulcolax, Senokot)	Activities	UKB	0.2506	-0.0128686	0.16402	0.00060937	0.898532	0.104593	0.192	-0.00541501	0.017449	0.00013957	0.938834	0.843869
6155_100	Vitamin and mineral supplements: None of the above	Activities	UKB	-0.0625	-0.098239	-0.195347	0.19233	0.0788895	0.00207316	0.0997	0.11652	0.209891	0.0021584	0.00125765	5.88871e-05
6155_3	Vitamin and mineral supplements: Vitamin C	Activities	UKB	0.1361	0.201547	0.292272	0.036348	0.0171511	0.00122026	-0.0924	-0.104666	-0.275062	0.020279	0.0474257	0.000206456
6155_7	Vitamin and mineral supplements: Multivitamins +/- minerals	Activities	UKB	-0.0277	-0.0113418	0.0835151	0.60115	0.857779	0.207389	-0.1171	-0.135541	-0.141266	0.00078848	0.000557441	0.00784456
6157_100	Why stopped smoking: None of the above	Psychiatric	UKB	0.2326	0.103742	-0.129729	0.0022006	0.262619	0.220861	0.4331	0.383261	0.395644	1.232e-15	2.8545e-10	6.36471e-06
6159_1	Pain type(s) experienced in last month: Headache	Neurological	UKB	0.2971	0.198873	0.207302	6.6769e-11	0.000187635	0.000202101	0.217	0.119867	0.00404886	1.9463e-15	3.98278e-05	0.933589
6159_100	Pain type(s) experienced in last month: None of the above	Neurological	UKB	-0.439	-0.17973	-0.276539	5.5998e-29	0.00261415	9.76743e-07	-0.3604	-0.151375	-0.06984	7.4558e-43	3.09911e-05	0.260148
6159_3	Pain type(s) experienced in last month: Neck or shoulder pain	Neurological	UKB	0.4173	0.171118	0.241995	2.0308e-18	0.0191889	0.000417074	0.3613	0.164982	0.0956763	3.9799e-30	0.00043844	0.165874
6159_4	Pain type(s) experienced in last month: Back pain	Neurological	UKB	0.3583	0.112653	0.181765	2.2955e-17	0.0512667	0.00330396	0.3313	0.150944	0.112812	2.3886e-29	6.68686e-05	0.0582381
6159_5	Pain type(s) experienced in last month: Stomach or abdominal pain	Neurological	UKB	0.3842	0.185023	0.256298	3.1959e-12	0.0189423	0.000565262	0.2983	0.121328	0.0310432	1.5953e-13	0.0176358	0.645668
6159_6	Pain type(s) experienced in last month: Hip pain	Neurological	UKB	0.3261	0.0430152	0.122907	1.0219e-10	0.526789	0.0914703	0.3398	0.132826	0.160595	3.9221e-27	0.00199193	0.0113927
6159_7	Pain type(s) experienced in last month: Knee pain	Neurological	UKB	0.4081	0.179537	0.207602	4.6239e-23	0.00324196	0.00121605	0.3809	0.213361	0.137062	4.9762e-42	2.68356e-07	0.0308825
6159_8	Pain type(s) experienced in last month: Pain all over the body	Neurological	UKB	0.571	0.334158	0.436354	9.2795e-13	0.00883632	0.00015397	0.4096	0.196387	-0.00584631	4.1091e-15	0.00592135	0.957373
6160_1	Leisure/social activities: Sports club or gym	Social Interactions	UKB	-0.3577	-0.0104682	-0.153691	1.4731e-13	0.880005	0.0315713	-0.3566	-0.0999701	-0.153022	1.3149e-30	0.013603	0.0176714
6160_100	Leisure/social activities: None of the above	Social Interactions	UKB	0.3915	0.0754247	0.180894	3.9396e-18	0.267184	0.00936882	0.3815	0.16472	0.155134	4.6382e-37	0.000163185	0.0144165
6160_2	Leisure/social activities: Pub or social club	Social Interactions	UKB	0.0894	-0.12426	0.063587	0.052418	0.101748	0.294216	0.0628	-0.0679534	-0.00236325	0.05058	0.123852	0.962503
6160_3	Leisure/social activities: Religious group	Social Interactions	UKB	-0.3541	0.00150151	-0.246212	1.3395e-18	0.984572	5.84527e-05	-0.2634	-0.0124157	-0.0113228	3.0674e-18	0.808046	0.845543
6160_4	Leisure/social activities: Adult education class	Social Interactions	UKB	-0.2898	0.20517	-0.119472	1.0742e-06	0.0701044	0.144408	-0.2887	-0.038972	-0.124954	1.7449e-10	0.625077	0.0983282
6160_5	Leisure/social activities: Other group activity	Social Interactions	UKB	-0.3927	-0.128164	-0.205309	2.8933e-14	0.164435	0.00823309	-0.3592	-0.220832	-0.120131	2.0987e-21	0.000309879	0.110233
6162_1	Types of transport used (excluding work): Car/motor vehicle	Activities	UKB	-0.2038	-0.0849614	-0.19285	5.6337e-05	0.408569	0.00628681	-0.0985	0.0719767	0.0722353	0.0049198	0.271404	0.219815
6162_2	Types of transport used (excluding work): Walk	Activities	UKB	-0.1418	0.10546	-0.0987423	0.0023064	0.134255	0.0930755	-0.1022	0.0515782	0.000602769	0.00077481	0.217148	0.990094
6162_3	Types of transport used (excluding work): Public transport	Activities	UKB	0.0989	0.244278	0.102639	0.037025	0.000622557	0.0989434	0.0397	0.0813073	-0.0473043	0.2923	0.0939014	0.3878
6162_4	Types of transport used (excluding work): Cycle	Activities	UKB	-0.2993	-0.00568765	-0.0683457	1.101e-09	0.937032	0.34909	-0.3527	-0.192476	-0.207492	1.8399e-25	8.30174e-05	0.00165658
6164_1	Types of physical activity in last 4 weeks: Walking for pleasure (not as a means of transport)	Activities	UKB	-0.3098	0.00608313	-0.0271409	7.3934e-12	0.92799	0.68829	-0.405	-0.243056	-0.275373	6.0017e-42	7.27156e-09	6.17344e-07
6164_100	Types of physical activity in last 4 weeks: None of the above	Activities	UKB	0.4124	0.0664157	0.096871	1.876e-13	0.573705	0.245723	0.4896	0.35735	0.304287	1.0679e-40	1.89064e-06	2.54391e-05
6164_2	Types of physical activity in last 4 weeks: Other exercises (eg: swimming, cycling, keep fit, bowling)	Activities	UKB	-0.4058	-0.0573266	-0.167914	1.7462e-22	0.36607	0.00671843	-0.415	-0.189247	-0.193401	4.2773e-63	3.05873e-06	0.0004788
6164_3	Types of physical activity in last 4 weeks: Strenuous sports	Activities	UKB	-0.3974	-0.0973041	-0.140667	6.2667e-15	0.190288	0.0654403	-0.4285	-0.224924	-0.222029	3.1514e-33	1.27572e-06	0.00168988
6164_4	Types of physical activity in last 4 weeks: Light DIY (eg: pruning, watering the lawn)	Activities	UKB	-0.4062	-0.184819	-0.226723	6.0342e-18	0.0073376	0.000628688	-0.3587	-0.220544	-0.1046	8.3061e-33	9.28449e-07	0.0861669
6164_5	Types of physical activity in last 4 weeks: Heavy DIY (eg: weeding, lawn mowing, carpentry, digging)	Activities	UKB	-0.2859	-0.148865	-0.177804	1.6586e-10	0.0435718	0.00290058	-0.2296	-0.138264	-0.035198	7.1359e-12	0.00433213	0.537907
6177_1	Medication for cholesterol, blood pressure or diabetes: Cholesterol lowering medication	Activities	UKB	0.1391	0.00160227	-0.0176927	0.0025639	0.976341	0.782874	0.2082	0.12567	0.158039	5.2604e-11	0.000136358	0.00329599
6177_100	Medication for cholesterol, blood pressure or diabetes: None of the above	Activities	UKB	-0.137	0.0297813	0.0315109	0.001452	0.593844	0.620524	-0.2189	-0.120675	-0.175527	2.0395e-13	0.000465018	0.0011847
6177_2	Medication for cholesterol, blood pressure or diabetes: Blood pressure medication	Activities	UKB	0.12	-0.0250047	-0.0260314	0.004089	0.647379	0.663671	0.1904	0.105	0.151244	4.2959e-11	0.00276025	0.0023136
6179_1	Mineral and other dietary supplements: Fish oil (including cod liver oil)	Activities	UKB	0.0096	0.0348972	0.0303634	0.84277	0.543316	0.651173	-0.0152	-0.00848758	-0.0326471	0.62421	0.797299	0.558963
6179_100	Mineral and other dietary supplements: None of the above	Activities	UKB	0.0431	-0.0127362	0.0365275	0.35622	0.816587	0.559644	0.0244	-0.0115568	-0.00944984	0.4595	0.740698	0.859724
6179_2	Mineral and other dietary supplements: Glucosamine	Activities	UKB	-0.0863	0.0433561	-0.0642553	0.10777	0.521042	0.356471	-0.058	0.0354094	0.00608424	0.10415	0.397647	0.91617
6179_3	Mineral and other dietary supplements: Calcium	Activities	UKB	-0.0999	0.0213806	0.0289177	0.12536	0.788471	0.728814	-0.1633	-0.106492	-0.135161	0.00036782	0.0385569	0.0557387
6179_4	Mineral and other dietary supplements: Zinc	Activities	UKB	-0.0104	0.030982	0.0819598	0.87799	0.690553	0.375298	-0.0938	-0.102749	-0.124071	0.053988	0.0487096	0.113742
670_1	Type of accommodation lived in: A house or bungalow	Activities	UKB	-0.2558	-0.120503	-0.215425	1.6065e-05	0.225497	0.0114039	-0.1515	-0.00529537	0.0519304	0.00021495	0.944744	0.48859
680_1	Own or rent accommodation lived in: Own outright (by you or someone in your household)	Activities	UKB	-0.2868	0.0200864	-0.243136	2.7417e-11	0.857028	0.000130229	-0.1676	0.080249	0.0597355	5.3538e-06	0.264632	0.331201
680_2	Own or rent accommodation lived in: Own with a mortgage	Activities	UKB	-0.087	-0.0639267	0.0172731	0.20365	0.506463	0.849795	-0.1394	-0.0923764	-0.1073	0.0068488	0.180223	0.178524
680_3	Own or rent accommodation lived in: Rent - from local authority, local council, housing association	Activities	UKB	0.5058	-0.00791123	0.314874	7.6071e-28	0.966551	1.11018e-05	0.4252	0.0911172	0.101474	3.457e-48	0.419413	0.142093
699_irnt	Length of time at current address	Activities	UKB	0.0811	0.0923749	-0.041574	0.080842	0.261291	0.48607	0.1522	0.165275	0.135229	1.452e-05	0.00265541	0.0106674
767_irnt	Length of working week for main job	Environment	UKB	0.0693	0.186108	0.0581408	0.33846	0.0929911	0.543743	0.0368	0.158092	-0.0152524	0.38243	0.0300198	0.839664
78_irnt	Heel bone mineral density (BMD) T-score, automated	Skeletal	UKB	-0.0876	-0.0629226	-0.103641	0.0028021	0.0818892	0.00510769	-0.0081	0.0186231	0.0705852	0.71694	0.481958	0.0334535
874_irnt	Duration of walks	Activities	UKB	0.286	-0.0726598	0.144723	2.4128e-10	0.273456	0.0324299	0.2625	-0.000784694	0.0839516	1.7736e-21	0.982552	0.138135
914_irnt	Duration of vigorous activity	Activities	UKB	0.287	0.0543258	0.18753	4.1882e-07	0.480614	0.0128091	0.2251	0.0548327	0.0224541	1.6743e-08	0.279322	0.736473
93_irnt	Systolic blood pressure, manual reading	Cardiovascular	UKB	0.1954	0.134461	0.162644	0.00525	0.131491	0.0820445	0.1159	0.0674501	-0.037326	0.020865	0.243296	0.650693
94_irnt	Diastolic blood pressure, manual reading	Cardiovascular	UKB	0.1781	0.117332	0.128168	0.020078	0.238473	0.219928	0.1239	0.0805691	-0.0056838	0.016096	0.192579	0.948163
C44	Diagnoses - main ICD10: C44 Other malignant neoplasms of skin	Neoplasms	UKB	-0.0532	-0.0945031	-0.0894036	0.35729	0.178511	0.250088	0.0108	-0.00587314	0.0728959	0.79147	0.900092	0.279764
C50	Diagnoses - main ICD10: C50 Malignant neoplasm of breast	Neoplasms	UKB	-0.0693	-0.136014	-0.150131	0.30938	0.104715	0.104837	0.0499	0.0150396	0.142076	0.28485	0.766816	0.0688755
D12	Diagnoses - main ICD10: D12 Benign neoplasm of colon, rectum, anus and anal canal	Neoplasms	UKB	0.1142	-0.0275884	0.0109871	0.068701	0.755362	0.901546	0.1477	0.0609013	0.094598	0.0013542	0.321439	0.219867
G56	Diagnoses - main ICD10: G56 Mononeuropathies of upper limb	Neurological	UKB	0.2407	0.106481	0.130676	6.885e-05	0.151149	0.108892	0.2102	0.116145	0.0554657	2.205e-08	0.00741027	0.406687
H26	Diagnoses - main ICD10: H26 Other cataract	Ophthalmological	UKB	0.1851	0.134865	0.191201	0.00585	0.0939531	0.0271095	0.0717	0.00196099	-0.0882232	0.10789	0.968143	0.244247
I20	Diagnoses - main ICD10: I20 Angina pectoris	Cardiovascular	UKB	0.2908	0.0849779	0.144792	6.7229e-06	0.316621	0.113124	0.2678	0.129272	0.0894252	1.168e-09	0.0182427	0.290702
I21	Diagnoses - main ICD10: I21 Acute myocardial infarction	Cardiovascular	UKB	0.1269	-0.0499491	0.0712757	0.054823	0.54397	0.440922	0.1076	-0.023168	0.0231934	0.013309	0.65039	0.7583
I25	Diagnoses - main ICD10: I25 Chronic ischaemic heart disease	Cardiovascular	UKB	0.1728	0.0497139	0.0723538	0.0019316	0.451224	0.337937	0.1709	0.0841548	0.0678713	2.4057e-07	0.0283683	0.264483
I48	Diagnoses - main ICD10: I48 Atrial fibrillation and flutter	Cardiovascular	UKB	-0.0526	-0.0998114	-0.0482422	0.34854	0.153902	0.554357	-0.0298	-0.0566883	0.00777885	0.43264	0.202003	0.912601
I83	Diagnoses - main ICD10: I83 Varicose veins of lower extremities	Cardiovascular	UKB	0.1642	0.085031	0.138187	0.0027215	0.189791	0.0485688	0.0957	0.0267368	-0.0335334	0.018655	0.546376	0.586494
I84	Diagnoses - main ICD10: I84 Haemorrhoids	Cardiovascular	UKB	0.2446	0.134278	0.238347	3.9808e-05	0.15047	0.00560936	0.1105	0.0107706	-0.0970842	0.030668	0.871036	0.238309
K21	Diagnoses - main ICD10: K21 Gastro-oesophageal reflux disease	Gastrointestinal	UKB	0.3533	0.163887	0.163607	2.6038e-06	0.111751	0.100179	0.3414	0.224756	0.132603	1.7249e-09	0.00179732	0.12295
K22	Diagnoses - main ICD10: K22 Other diseases of oesophagus	Gastrointestinal	UKB	0.2637	0.124882	0.150827	0.013376	0.289304	0.236127	0.2264	0.10577	0.0511969	8.2054e-05	0.0989859	0.618715
K40	Diagnoses - main ICD10: K40 Inguinal hernia	Gastrointestinal	UKB	0.0632	0.037779	0.0264881	0.25474	0.569256	0.72226	0.0614	0.0330956	0.0240645	0.074864	0.431873	0.693018
K44	Diagnoses - main ICD10: K44 Diaphragmatic hernia	Gastrointestinal	UKB	0.4611	0.33967	0.289714	2.3311e-07	0.00305942	0.0241903	0.3812	0.298117	0.0782245	3.8774e-09	0.000269551	0.508047
PMID:21173776	conscientiousness	Psychiatric	outside	0.0414	0.229299	0.265106	0.76071	0.208773	0.163356	-0.1899	-0.0973463	-0.316191	0.03953	0.371244	0.0376744
PMID:21173776	openness	Psychiatric	outside	-0.1682	-0.00678045	-0.0374069	0.12325	0.968388	0.79877	-0.2061	-0.132133	-0.120519	0.0071097	0.239336	0.315664
PMID:24097068	ldl cholesterol	Metabolic	outside	-0.0305	-0.15284	-0.162603	0.4183	0.0135902	0.0149213	0.0675	0.0404216	0.183818	0.012394	0.30211	0.000842648
PMID:24097068	triglycerides	Metabolic	outside	0.052	-0.0683397	0.0663915	0.12029	0.19892	0.270942	0.0315	-0.0687351	-0.0167042	0.14034	0.0720306	0.749504
PMID:25282103	height	Skeletal	outside	-0.1105	-0.0173495	-0.0373684	3.8066e-05	0.611686	0.324192	-0.1195	-0.0406021	-0.0550703	2.6943e-08	0.0981934	0.0916042
PMID:25673412	waist circumference	Metabolic	outside	0.109	-0.0116844	0.0533869	0.0029091	0.835401	0.309172	0.1073	0.0291707	0.0413688	2.6977e-06	0.385615	0.354858
PMID:25673412	WHR	Metabolic	outside	0.1737	0.00605922	0.126574	2.6824e-05	0.922641	0.0354676	0.1315	0.00873328	0.0109246	2.0863e-06	0.813666	0.834926
PMID:25673413	BMI	Metabolic	outside	0.1551	0.0444459	0.0811196	4.3103e-06	0.38537	0.0773908	0.1403	0.0718288	0.0460996	3.8161e-13	0.013583	0.248183
PMID:25993607	neuroticism	Psychiatric	outside	0.4355	0.26917	0.311052	6.1033e-05	0.0353304	0.0173882	0.316	0.151237	0.00280732	1.8805e-05	0.076573	0.981124
PMID:26362575	extraversion	Psychiatric	outside	0.0224	0.0732105	0.167062	0.78395	0.458431	0.12397	-0.131	-0.0996249	-0.208046	0.0081009	0.0718755	0.0145872
PMID:27089181	depressive symptoms	Psychiatric	outside	0.4576	0.27586	0.361474	7.8254e-15	0.000533462	2.77768e-06	0.3059	0.11263	-0.0357819	2.0035e-14	0.034979	0.644218
PMID:27089181	subjective wellbeing	Psychiatric	outside	-0.1609	-0.00472315	-0.0154528	0.001965	0.94628	0.840391	-0.207	-0.0794089	-0.134814	5.9059e-08	0.0991512	0.0415983
PMID:27798627	age at first birth	Reproduction	outside	-0.3272	0.0936032	-0.232531	2.4154e-13	0.22931	0.000141922	-0.238	0.0667938	-0.00388603	1.625e-15	0.176053	0.944605
PMID:27798627	number of children ever born	Reproduction	outside	0.0748	-0.0833039	0.0863117	0.14122	0.255897	0.213872	0.0208	-0.0901421	-0.0475228	0.56659	0.0553142	0.435743
PMID:28067908	inflammatory bowel disease	Gastrointestinal	outside	0.142	0.122146	0.167362	0.00076824	0.0170622	0.0039949	0.0579	0.0205793	-0.0761879	0.043542	0.528986	0.122845
PMID:29212778	coronary artery disease	Cardiovascular	outside	0.1595	0.00837659	0.0937784	6.6874e-06	0.851869	0.0624161	0.1322	0.0220327	0.0249399	2.6274e-09	0.41111	0.547585
PMID:29942086	cognition	Cognitive	outside	-0.458	-0.129793	-0.398816	2.7468e-55	0.0178324	2.43642e-19	-0.2668	0.0479215	0.103895	2.849e-32	0.190127	0.0336015
PMID:30150663	cannabis lifetime use	Psychiatric	outside	-0.2301	-0.19351	-0.135671	2.6738e-07	0.253689	0.0302279	-0.1881	-0.14415	-0.034057	8.27e-09	0.192007	0.563692
PMID:30297969	t2d	Endocrine	outside	0.1851	0.0443968	0.0706625	6.6568e-10	0.340941	0.0750327	0.1776	0.092952	0.0743041	5.4526e-16	0.00197727	0.0343197
PMID:30478444	adhd	Psychiatric	outside	0.3245	0.0274635	0.157825	3.2787e-10	0.793525	0.0416669	0.3054	0.118072	0.109313	5.8531e-21	0.0571854	0.105819
PMID:30482948	alcohol dependence	Psychiatric	outside	0.4066	0.177358	0.406171	2.6694e-05	0.25997	0.00115803	0.1749	-0.0683098	-0.184681	0.0085407	0.536502	0.130998
PMID:30643251	alcohol drinks per week	Psychiatric	outside	-0.0987	-0.0979984	-0.0602406	0.008139	0.124994	0.213739	-0.0771	-0.0556993	-0.00912187	0.0017138	0.187236	0.821945
PMID:30643251	smoking initiation	Psychiatric	outside	0.1623	-0.0821038	0.123505	2.3703e-07	0.348111	0.00575347	0.1138	-0.0548755	-0.00901445	9.6065e-07	0.3588	0.827313
PMID:30643251	smoking cigs per day	Psychiatric	outside	0.1392	-0.0498749	-0.0191093	0.00043788	0.404534	0.734925	0.2145	0.11026	0.170425	6.2981e-14	0.00285902	0.000305148
PMID:30643258	risk-taking PC	Psychiatric	outside	-0.0444	-0.094139	0.0434328	0.2118	0.385751	0.36022	-0.0977	-0.129296	-0.0990757	0.00026141	0.085972	0.0178868
PMID:30718901	major depressive disorder	Psychiatric	outside	0.3332	0.220091	0.244573	6.2054e-18	0.000129995	3.56058e-06	0.2292	0.116245	-0.0133435	2.0541e-21	0.00101125	0.792856
PMID:30804558	autism spectrum disorders	Psychiatric	outside	-0.0087	-0.00961531	-0.123674	0.88077	0.913323	0.107038	0.1045	0.108117	0.161894	0.0080682	0.0575745	0.00974861
PMID:31043758	birth weight	Metabolic	outside	-0.0722	-0.0147237	5.71752e-05	0.04087	0.746947	0.999073	-0.1017	-0.05892	-0.0711329	5.7163e-05	0.0410187	0.0949108
PMID:31308545	anorexia nervosa	Psychiatric	outside	0.0965	0.255851	0.144072	0.061929	3.71116e-05	0.0283481	-0.0035	0.0811996	-0.106711	0.91507	0.0456668	0.0450092
PMID:31594949	ptsd	Psychiatric	outside	0.5112	0.39813	0.418446	1.3751e-08	0.00231969	0.00166536	0.3251	0.168914	-0.0708267	2.6771e-08	0.0310465	0.563381
PMID:31959851	asthma	Respiratory	outside	0.1793	0.119004	0.107004	2.0229e-06	0.0348962	0.0470952	0.1476	0.0990704	0.0256595	3.0646e-12	0.00153761	0.567677
PMID:33096046	cannabis use disorder	Psychiatric	outside	0.2546	-0.000587801	0.275688	3.0941e-06	0.995655	0.00016784	0.0859	-0.139978	-0.141714	0.023036	0.0423067	0.026561
PMID:34002096	bipolar disorder	Psychiatric	outside	0.0733	0.10797	0.205515	0.03167	0.0199258	1.14877e-05	-0.0922	-0.108235	-0.21246	7.8084e-05	0.000512481	4.98757e-08
PMID:34059833	fasting insulin	Metabolic	outside	0.0309	-0.0473705	-0.011922	0.4874	0.401795	0.846708	0.0551	0.00921096	0.0494388	0.067856	0.811378	0.331502
PMID:34493870	alzheimer's disease	Neurological	outside	0.2042	0.160282	0.19386	0.019241	0.0703343	0.0547259	0.092	0.0412456	-0.0796506	0.083993	0.439487	0.336016
PMID:35396580	schizophrenia	Psychiatric	outside	0.2105	0.181688	0.311183	1.3658e-11	4.91682e-05	1.5184e-10	-0.0055	-0.0934404	-0.234524	0.81338	0.00226427	3.58124e-07
PMID:27818178	townsend	Environment	outside	0.4428		0.29744	3.9777e-10		0.00255082	0.3474		0.0440061			0.640669
PMID:30038396	educational attainment	Environment	outside	-0.513		-0.37754	3.3368e-66		3.45332e-19	-0.3777		-0.0121254			0.830164
PMID:31844048	income	Environment	outside	-0.5659		-0.373175	8.099e-52		2.10909e-11	-0.4647		-0.101669			0.136039
IDK	I Don't Know Factor	Cognitive	paper	0.7257	0.631947		3.9218e-125	3.64493e-30
PNA	Prefer Not to Answer Factor	Cognitive	paper							0.7257	0.631947		3.9218e-125	3.64494e-30
Notes: "Adjusted" refers to genetic correlations that account for shared genetic associations, using Genomic SEM.

## Sheet: 10. Add Health Prediction
Supplementary Table 10. Predictive Power of PNA and IDK Polygenic Scores in Add Health
	Refused (Prefer Not to Answer) Predicted with the PNA Polygenic Score	I Don't Know Predicted with the IDK Polygenic Score
Score	0.023*	0.015*
Std. Error	0.012	0.007
pvalue	0.045	0.037
Number of Questions Included	217	163
Prevalence	0.0713	0.2122
Incremental ΔR2	0.001	0.005
95% CI - low	0	0
95% CI - high	0.002	0.012
N	3414	3414
Notes: All analyses include the baseline control variables sex, age, the interaction between sex and age, and the first ten principal components (PCs) of the genetic relatedness matrix. Incremental pseudo-R2 values are displayed, since our phenotypes are binary. The 95% CIs for incremental pseudo-R2 were bootstrapped with 1,000 repititions each. All scores were constructed with LDpred. Coefficien…

[truncated: 4 more sheets: 11. Add Health Prediction EA, 12. Heckman-corrected Loci, v1, 13. Heckman-corrected Rg's, 14. Heckman-corrected Loci, v2]
